# Supplementary material for: m-Phenyl­enediamine
Source: Acta Crystallogr Sect E Struct Rep Online. 2008 Nov 29;64(Pt 12):o2501. doi: 10.1107/S1600536808039950 (PMC2960132; doi:10.1107/S1600536808039950)
Supplement: Supplementary file 1 [file e-64-o2501-sup1.cif]

##############################################################################
###                                                                        ###
###        Electronic paper (Acta Crystallographica Section E)             ###
###                                                                        ###
##############################################################################
#                                                                            #
# This CIF contains the data in a paper accepted for publication in Acta     #
# Crystallographica Section E. It conforms to the requirements of Notes      #
# for Authors for Section E, and has been peer reviewed under the auspices   #
# of the IUCr Commission on Journals.                                        #
#                                                                            #
# Full details of the Crystallographic Information File format               #
# are given in the paper "The Crystallographic Information File (CIF):       #
# a New Standard Archive File for Crystallography" by S. R. Hall, F. H.      #
# Allen and I. D. Brown [Acta Cryst. (1991), A47, 655-685].                  #
#                                                                            #
# The current version of the core CIF dictionary is obtainable from          #
# ftp://ftp.iucr.org/pub/cif_core.dic. The current version number is 2.4.    #
#                                                                            #
# Software is freely available for graphical display of the structure(s) in  #
# this CIF.  For information consult the CIF home page http://www.iucr.org/  #
# cif/home.html                                                              #
#                                                                            #
# This file may be used for bona fide research purposes within the           #
# scientific community so long as proper attribution is given to the journal # 
# article from which it was obtained.                                        #
#                                                                            #
##############################################################################
                                             
data_I
_audit_creation_method     'form98_non/compatible with shelxl97-2'
_chemical_name_systematic
;
<i>m</i>-Phenylenediamine
;
_chemical_name_common     <i>meta</i>-Phenylenediamine
_chemical_formula_moiety     'C6 H8 N2'
_chemical_formula_sum     'C6 H8 N2'
_chemical_formula_iupac     'C6 H8 N2'
_chemical_formula_weight     108.14
_chemical_melting_point     ?
_symmetry_cell_setting     monoclinic
_symmetry_space_group_name_H-M     'P 21/c'
_symmetry_space_group_name_Hall     '-P 2ybc'
loop_
    _symmetry_equiv_pos_as_xyz
    'x, y, z'
    '-x, y+1/2, -z+1/2'
    '-x, -y, -z'
    'x, -y-1/2, z-1/2'
_cell_length_a     8.1350(4)
_cell_length_b     12.0080(6)
_cell_length_c     23.9003(16)
_cell_angle_alpha     90.00
_cell_angle_beta     90.818(5)
_cell_angle_gamma     90.00
_cell_volume     2334.5(2)
_cell_formula_units_Z     16
_cell_measurement_reflns_used     4885
_cell_measurement_theta_min     3.7850
_cell_measurement_theta_max     26.2469
_cell_measurement_temperature     200(2)
_exptl_crystal_description     block
_exptl_crystal_colour     colourless
_exptl_crystal_size_max     0.32
_exptl_crystal_size_mid     0.26
_exptl_crystal_size_min     0.22
_exptl_crystal_density_diffrn     1.231
_exptl_crystal_density_meas     ?
_exptl_crystal_density_method     'not measured'
_exptl_crystal_F_000     928
_exptl_absorpt_coefficient_mu     0.078
_exptl_absorpt_correction_type     'multi-scan'
_exptl_absorpt_process_details     '(CrysAlis RED; Oxford Diffraction, 2005)'
_exptl_absorpt_correction_T_min     0.976
_exptl_absorpt_correction_T_max     0.983
_exptl_special_details
;
CrysAlis RED (Oxford Diffraction, 2007) Version 1.171.32.5 (release 08-05-2007
CrysAlis171 .NET) (compiled May 8 2007,13:10:02); empirical absorption
correction using spherical harmonics, implemented in SCALE3 ABSPACK scaling
algorithm.
;
_diffrn_ambient_temperature     200(2)
_diffrn_radiation_type     MoK\a
_diffrn_radiation_wavelength     0.71073
_diffrn_radiation_source     'fine-focus sealed tube'
_diffrn_radiation_monochromator     'graphite'
_diffrn_measurement_device_type     'Nonius KappaCCD'
_diffrn_measurement_device     'CCD camera on \k-goniostat'
_diffrn_measurement_method     \w
_diffrn_reflns_number     13102
_diffrn_reflns_av_R_equivalents     0.0312
_diffrn_reflns_av_sigmaI/netI     0.0575
_diffrn_reflns_theta_min     3.79
_diffrn_reflns_theta_max     26.28
_diffrn_reflns_theta_full     26.28
_diffrn_measured_fraction_theta_max     0.987
_diffrn_measured_fraction_theta_full     0.987
_diffrn_reflns_limit_h_min     -9
_diffrn_reflns_limit_h_max     10
_diffrn_reflns_limit_k_min     -12
_diffrn_reflns_limit_k_max     14
_diffrn_reflns_limit_l_min     -21
_diffrn_reflns_limit_l_max     29
_refine_special_details
;
;
_reflns_number_total     4681
_reflns_number_gt     2852
_reflns_threshold_expression     I>2\s(I)
_refine_ls_structure_factor_coef     Fsqd
_refine_ls_matrix_type     full
_refine_ls_R_factor_all     0.0681
_refine_ls_R_factor_gt     0.0356
_refine_ls_wR_factor_gt     0.0738
_refine_ls_wR_factor_ref     0.0876
_refine_ls_goodness_of_fit_ref     0.957
_refine_ls_restrained_S_all     0.957
_refine_ls_number_reflns     4681
_refine_ls_number_parameters     354
_refine_ls_number_restraints     0
_refine_ls_hydrogen_treatment     mixed
_refine_ls_weighting_scheme     calc
_refine_ls_weighting_details
                 'calc w=1/[\s^2^(Fo^2^)+(0.0454P)^2^] where P=(Fo^2^+2Fc^2^)/3'
_atom_sites_solution_hydrogens     difmap
_atom_sites_solution_primary     direct
_atom_sites_solution_secondary     difmap
_refine_ls_shift/su_max     0.000
_refine_ls_shift/su_mean     0.000
_refine_diff_density_max     0.142
_refine_diff_density_min     -0.201
_refine_ls_extinction_method     none
_refine_ls_extinction_coef     ?
_refine_ls_abs_structure_Flack     ?
loop_
    _atom_type_symbol
    _atom_type_description
    _atom_type_scat_dispersion_real
    _atom_type_scat_dispersion_imag
    _atom_type_scat_source
    'C' 'C' 0.0033 0.0016
                         'International Tables Vol C Tables 4.2.6.8 and 6.1.1.4'
    'H' 'H' 0.0000 0.0000
                         'International Tables Vol C Tables 4.2.6.8 and 6.1.1.4'
    'N' 'N' 0.0061 0.0033
                         'International Tables Vol C Tables 4.2.6.8 and 6.1.1.4'
_computing_data_collection     'CrysAlis CCD (Oxford Diffraction, 2005)'
_computing_cell_refinement     'CrysAlis RED (Oxford Diffraction, 2005)'
_computing_data_reduction     'CrysAlis RED (Oxford Diffraction, 2005)'
_computing_structure_solution     'SHELXS97 (Sheldrick, 2008)'
_computing_structure_refinement     'SHELXL97 (Sheldrick, 2008)'
_computing_molecular_graphics     'ORTEP-3 (Farrugia, 1997)'
_computing_publication_material
                            'SHELXL97 (Sheldrick, 2008) and PLATON (Spek, 2003)'
loop_
    _atom_site_type_symbol
    _atom_site_label
    _atom_site_fract_x
    _atom_site_fract_y
    _atom_site_fract_z
    _atom_site_U_iso_or_equiv
    _atom_site_adp_type
    _atom_site_calc_flag
    _atom_site_refinement_flags
    _atom_site_occupancy
    _atom_site_disorder_assembly
    _atom_site_disorder_group
    N N11 1.03776(15) 0.37351(12) 0.21676(6) 0.0396(3) Uani d . 1 . .
    H H111 1.106(2) 0.3310(14) 0.2386(7) 0.066(6) Uiso d . 1 . .
    H H112 1.090(2) 0.4292(14) 0.2015(7) 0.058(5) Uiso d . 1 . .
    N N13 0.77815(16) 0.02743(10) 0.16438(6) 0.0382(3) Uani d . 1 . .
    H H131 0.7741(19) 0.0134(14) 0.2041(7) 0.064(5) Uiso d . 1 . .
    H H132 0.6940(17) -0.0005(12) 0.1465(6) 0.043(4) Uiso d . 1 . .
    N N21 0.23465(16) 0.00605(10) 0.20759(7) 0.0402(3) Uani d . 1 . .
    H H211 0.1570(18) -0.0254(13) 0.2248(6) 0.045(5) Uiso d . 1 . .
    H H212 0.2143(18) 0.0130(13) 0.1690(7) 0.057(5) Uiso d . 1 . .
    N N23 0.52866(15) 0.35624(11) 0.19857(7) 0.0412(3) Uani d . 1 . .
    H H231 0.598(2) 0.3932(14) 0.2199(7) 0.065(6) Uiso d . 1 . .
    H H232 0.578(2) 0.3300(14) 0.1684(8) 0.061(6) Uiso d . 1 . .
    N N31 -0.00400(16) 0.84886(11) 0.09377(7) 0.0429(3) Uani d . 1 . .
    H H311 -0.089(2) 0.8489(13) 0.0677(7) 0.062(5) Uiso d . 1 . .
    H H312 -0.0368(19) 0.8796(13) 0.1259(7) 0.055(5) Uiso d . 1 . .
    N N33 0.30925(14) 0.57749(11) 0.20222(5) 0.0336(3) Uani d . 1 . .
    H H331 0.3507(18) 0.6315(13) 0.2213(7) 0.052(5) Uiso d . 1 . .
    H H332 0.3850(18) 0.5226(13) 0.1973(6) 0.050(5) Uiso d . 1 . .
    N N41 0.15957(16) 0.08484(13) 0.07526(6) 0.0433(3) Uani d . 1 . .
    H H411 0.088(2) 0.1238(14) 0.0935(8) 0.065(6) Uiso d . 1 . .
    H H412 0.1202(19) 0.0188(15) 0.0637(7) 0.065(6) Uiso d . 1 . .
    N N43 0.51260(16) 0.09065(13) -0.08634(5) 0.0405(3) Uani d . 1 . .
    H H431 0.547(2) 0.0217(15) -0.0778(7) 0.066(6) Uiso d . 1 . .
    H H432 0.595(2) 0.1304(14) -0.1029(7) 0.066(6) Uiso d . 1 . .
    C C11 0.94747(14) 0.31141(11) 0.17704(6) 0.0311(3) Uani d . 1 . .
    C C12 0.90693(14) 0.20145(11) 0.18897(6) 0.0293(3) Uani d . 1 . .
    H H12 0.9466 0.1683 0.2226 0.0410(10) Uiso calc R 1 . .
    C C13 0.80913(15) 0.13920(11) 0.15233(6) 0.0304(3) Uani d . 1 . .
    C C14 0.75103(16) 0.18860(12) 0.10305(6) 0.0352(3) Uani d . 1 . .
    H H14 0.6827 0.1478 0.0778 0.0410(10) Uiso calc R 1 . .
    C C15 0.79373(17) 0.29752(13) 0.09119(6) 0.0393(4) Uani d . 1 . .
    H H15 0.7552 0.3306 0.0574 0.0410(10) Uiso calc R 1 . .
    C C16 0.89083(16) 0.35915(12) 0.12736(6) 0.0372(4) Uani d . 1 . .
    H H16 0.9189 0.4338 0.1184 0.0410(10) Uiso calc R 1 . .
    C C21 0.28765(14) 0.10438(11) 0.23325(6) 0.0300(3) Uani d . 1 . .
    C C22 0.38064(14) 0.18093(11) 0.20319(6) 0.0289(3) Uani d . 1 . .
    H H22 0.4021 0.1678 0.1648 0.0410(10) Uiso calc R 1 . .
    C C23 0.44212(15) 0.27629(11) 0.22910(6) 0.0297(3) Uani d . 1 . .
    C C24 0.41196(16) 0.29445(12) 0.28552(6) 0.0357(4) Uani d . 1 . .
    H H24 0.4552 0.3586 0.3038 0.0410(10) Uiso calc R 1 . .
    C C25 0.31909(16) 0.21894(13) 0.31482(6) 0.0405(4) Uani d . 1 . .
    H H25 0.2978 0.2321 0.3532 0.0410(10) Uiso calc R 1 . .
    C C26 0.25634(16) 0.12459(12) 0.28946(6) 0.0362(4) Uani d . 1 . .
    H H26 0.1920 0.0736 0.3103 0.0410(10) Uiso calc R 1 . .
    C C31 0.07237(15) 0.74448(11) 0.09888(6) 0.0320(3) Uani d . 1 . .
    C C32 0.15676(14) 0.71468(11) 0.14764(6) 0.0299(3) Uani d . 1 . .
    H H32 0.1594 0.7644 0.1786 0.0410(10) Uiso calc R 1 . .
    C C33 0.23748(14) 0.61256(11) 0.15155(6) 0.0273(3) Uani d . 1 . .
    C C34 0.23643(16) 0.54176(11) 0.10574(6) 0.0332(3) Uani d . 1 . .
    H H34 0.2934 0.4727 0.1075 0.0410(10) Uiso calc R 1 . .
    C C35 0.15223(17) 0.57196(12) 0.05746(6) 0.0409(4) Uani d . 1 . .
    H H35 0.1512 0.5228 0.0263 0.0410(10) Uiso calc R 1 . .
    C C36 0.06989(16) 0.67165(13) 0.05351(6) 0.0394(4) Uani d . 1 . .
    H H36 0.0118 0.6907 0.0201 0.0410(10) Uiso calc R 1 . .
    C C41 0.25635(15) 0.14386(11) 0.03778(6) 0.0305(3) Uani d . 1 . .
    C C42 0.33350(14) 0.08948(11) -0.00610(5) 0.0292(3) Uani d . 1 . .
    H H42 0.3138 0.0124 -0.0121 0.0410(10) Uiso calc R 1 . .
    C C43 0.43931(15) 0.14666(12) -0.04143(6) 0.0308(3) Uani d . 1 . .
    C C44 0.46499(17) 0.25939(12) -0.03324(6) 0.0398(4) Uani d . 1 . .
    H H44 0.5361 0.2996 -0.0571 0.0410(10) Uiso calc R 1 . .
    C C45 0.38627(17) 0.31313(12) 0.00996(7) 0.0434(4) Uani d . 1 . .
    H H45 0.4036 0.3907 0.0153 0.0410(10) Uiso calc R 1 . .
    C C46 0.28314(17) 0.25683(12) 0.04560(6) 0.0391(4) Uani d . 1 . .
    H H46 0.2310 0.2952 0.0752 0.0410(10) Uiso calc R 1 . .
loop_
    _atom_site_aniso_label
    _atom_site_aniso_U_11
    _atom_site_aniso_U_22
    _atom_site_aniso_U_33
    _atom_site_aniso_U_12
    _atom_site_aniso_U_13
    _atom_site_aniso_U_23
    N11 0.0309(7) 0.0345(8) 0.0532(9) -0.0038(6) -0.0011(6) -0.0040(7)
    N13 0.0419(7) 0.0308(8) 0.0417(9) -0.0045(6) -0.0016(7) -0.0037(7)
    N21 0.0367(7) 0.0323(8) 0.0517(10) -0.0029(6) 0.0013(7) -0.0033(7)
    N23 0.0341(7) 0.0324(8) 0.0574(10) -0.0009(6) 0.0063(7) -0.0003(7)
    N31 0.0403(8) 0.0411(8) 0.0473(9) 0.0083(6) -0.0009(7) 0.0068(7)
    N33 0.0347(7) 0.0307(7) 0.0353(8) -0.0010(6) -0.0039(6) -0.0004(6)
    N41 0.0437(8) 0.0442(9) 0.0424(8) 0.0016(7) 0.0161(7) -0.0032(7)
    N43 0.0426(7) 0.0511(9) 0.0278(7) 0.0070(7) 0.0069(6) 0.0031(7)
    C11 0.0222(6) 0.0340(8) 0.0372(8) 0.0024(6) 0.0068(6) -0.0039(7)
    C12 0.0239(6) 0.0332(8) 0.0309(8) 0.0042(6) 0.0014(6) 0.0002(7)
    C13 0.0272(7) 0.0319(8) 0.0322(8) 0.0028(6) 0.0086(6) -0.0046(7)
    C14 0.0352(8) 0.0412(9) 0.0294(8) -0.0012(6) 0.0023(6) -0.0060(7)
    C15 0.0422(8) 0.0478(10) 0.0281(8) 0.0026(7) 0.0056(7) 0.0066(7)
    C16 0.0355(8) 0.0354(9) 0.0412(9) -0.0011(6) 0.0132(7) 0.0069(7)
    C21 0.0230(6) 0.0298(8) 0.0370(9) 0.0044(6) -0.0037(6) -0.0017(7)
    C22 0.0256(7) 0.0323(8) 0.0287(8) 0.0061(6) 0.0008(6) -0.0037(6)
    C23 0.0225(6) 0.0281(8) 0.0384(9) 0.0066(6) -0.0010(6) -0.0003(7)
    C24 0.0320(7) 0.0366(8) 0.0385(9) 0.0064(6) -0.0062(7) -0.0110(7)
    C25 0.0379(8) 0.0540(10) 0.0295(8) 0.0126(7) 0.0013(7) -0.0067(8)
    C26 0.0320(7) 0.0414(9) 0.0353(9) 0.0015(6) 0.0039(7) 0.0060(7)
    C31 0.0259(7) 0.0325(8) 0.0375(9) -0.0032(6) 0.0031(6) 0.0056(7)
    C32 0.0295(7) 0.0299(8) 0.0305(8) -0.0033(6) 0.0027(6) -0.0017(6)
    C33 0.0235(6) 0.0283(8) 0.0301(8) -0.0053(5) 0.0016(6) 0.0024(6)
    C34 0.0374(7) 0.0265(8) 0.0359(9) -0.0003(6) 0.0031(7) -0.0008(7)
    C35 0.0474(9) 0.0428(10) 0.0325(9) -0.0050(7) 0.0011(7) -0.0076(7)
    C36 0.0377(8) 0.0483(10) 0.0321(9) -0.0035(7) -0.0043(7) 0.0037(8)
    C41 0.0256(7) 0.0371(9) 0.0287(8) 0.0027(6) 0.0017(6) 0.0015(7)
    C42 0.0291(7) 0.0297(8) 0.0288(8) 0.0013(6) -0.0025(6) 0.0003(6)
    C43 0.0276(7) 0.0393(9) 0.0255(8) 0.0048(6) -0.0027(6) 0.0012(7)
    C44 0.0359(8) 0.0422(9) 0.0414(9) -0.0051(7) 0.0026(7) 0.0061(8)
    C45 0.0484(9) 0.0297(9) 0.0521(10) -0.0027(7) -0.0008(8) -0.0025(8)
    C46 0.0409(8) 0.0346(9) 0.0418(9) 0.0059(7) 0.0034(7) -0.0075(7)
_geom_special_details
;
;
loop_
    _geom_bond_atom_site_label_1
    _geom_bond_atom_site_label_2
    _geom_bond_site_symmetry_2
    _geom_bond_distance
    _geom_bond_publ_flag
    N11 C11 . 1.4059(18) ?
    N11 H111 . 0.914(17) ?
    N11 H112 . 0.876(17) ?
    N13 C13 . 1.3964(18) ?
    N13 H131 . 0.965(17) ?
    N13 H132 . 0.869(14) ?
    N21 C21 . 1.3959(18) ?
    N21 H211 . 0.847(16) ?
    N21 H212 . 0.939(16) ?
    N23 C23 . 1.4016(18) ?
    N23 H231 . 0.876(18) ?
    N23 H232 . 0.887(18) ?
    N31 C31 . 1.4034(18) ?
    N31 H311 . 0.922(17) ?
    N31 H312 . 0.896(17) ?
    N33 C33 . 1.4017(17) ?
    N33 H331 . 0.860(16) ?
    N33 H332 . 0.911(16) ?
    N41 C41 . 1.3945(18) ?
    N41 H411 . 0.868(18) ?
    N41 H412 . 0.897(18) ?
    N43 C43 . 1.4066(18) ?
    N43 H431 . 0.895(18) ?
    N43 H432 . 0.915(18) ?
    C11 C16 . 1.3912(19) ?
    C11 C12 . 1.3915(18) ?
    C12 C13 . 1.3924(18) ?
    C12 H12 . 0.9500 ?
    C13 C14 . 1.3952(19) ?
    C14 C15 . 1.3837(19) ?
    C14 H14 . 0.9500 ?
    C15 C16 . 1.3782(19) ?
    C15 H15 . 0.9500 ?
    C16 H16 . 0.9500 ?
    C21 C26 . 1.3924(19) ?
    C21 C22 . 1.3960(18) ?
    C22 C23 . 1.3915(18) ?
    C22 H22 . 0.9500 ?
    C23 C24 . 1.3913(19) ?
    C24 C25 . 1.378(2) ?
    C24 H24 . 0.9500 ?
    C25 C26 . 1.379(2) ?
    C25 H25 . 0.9500 ?
    C26 H26 . 0.9500 ?
    C31 C32 . 1.3910(18) ?
    C31 C36 . 1.3930(19) ?
    C32 C33 . 1.3935(17) ?
    C32 H32 . 0.9500 ?
    C33 C34 . 1.3862(18) ?
    C34 C35 . 1.3818(19) ?
    C34 H34 . 0.9500 ?
    C35 C36 . 1.3743(19) ?
    C35 H35 . 0.9500 ?
    C36 H36 . 0.9500 ?
    C41 C46 . 1.3862(19) ?
    C41 C42 . 1.3925(18) ?
    C42 C43 . 1.3950(18) ?
    C42 H42 . 0.9500 ?
    C43 C44 . 1.3832(19) ?
    C44 C45 . 1.383(2) ?
    C44 H44 . 0.9500 ?
    C45 C46 . 1.381(2) ?
    C45 H45 . 0.9500 ?
    C46 H46 . 0.9500 ?
loop_
    _geom_angle_atom_site_label_1
    _geom_angle_atom_site_label_2
    _geom_angle_atom_site_label_3
    _geom_angle_site_symmetry_1
    _geom_angle_site_symmetry_3
    _geom_angle
    _geom_angle_publ_flag
    C11 N11 H111 . . 113.4(10) ?
    C11 N11 H112 . . 112.2(11) ?
    H111 N11 H112 . . 111.6(15) ?
    C13 N13 H131 . . 112.3(10) ?
    C13 N13 H132 . . 114.4(10) ?
    H131 N13 H132 . . 112.3(14) ?
    C21 N21 H211 . . 113.1(10) ?
    C21 N21 H212 . . 113.9(10) ?
    H211 N21 H212 . . 113.2(14) ?
    C23 N23 H231 . . 111.7(12) ?
    C23 N23 H232 . . 114.6(11) ?
    H231 N23 H232 . . 110.8(16) ?
    C31 N31 H311 . . 112.6(10) ?
    C31 N31 H312 . . 115.5(10) ?
    H311 N31 H312 . . 110.6(14) ?
    C33 N33 H331 . . 112.8(10) ?
    C33 N33 H332 . . 112.4(10) ?
    H331 N33 H332 . . 110.7(14) ?
    C41 N41 H411 . . 115.9(11) ?
    C41 N41 H412 . . 117.0(11) ?
    H411 N41 H412 . . 113.0(15) ?
    C43 N43 H431 . . 113.6(11) ?
    C43 N43 H432 . . 113.5(11) ?
    H431 N43 H432 . . 110.9(15) ?
    C16 C11 C12 . . 119.29(13) ?
    C16 C11 N11 . . 121.41(13) ?
    C12 C11 N11 . . 119.21(13) ?
    C11 C12 C13 . . 121.03(12) ?
    C11 C12 H12 . . 119.5 ?
    C13 C12 H12 . . 119.5 ?
    C12 C13 C14 . . 119.10(13) ?
    C12 C13 N13 . . 119.30(13) ?
    C14 C13 N13 . . 121.52(13) ?
    C15 C14 C13 . . 119.46(13) ?
    C15 C14 H14 . . 120.3 ?
    C13 C14 H14 . . 120.3 ?
    C16 C15 C14 . . 121.50(13) ?
    C16 C15 H15 . . 119.3 ?
    C14 C15 H15 . . 119.3 ?
    C15 C16 C11 . . 119.61(13) ?
    C15 C16 H16 . . 120.2 ?
    C11 C16 H16 . . 120.2 ?
    C26 C21 N21 . . 120.78(14) ?
    C26 C21 C22 . . 119.33(13) ?
    N21 C21 C22 . . 119.80(13) ?
    C23 C22 C21 . . 120.44(13) ?
    C23 C22 H22 . . 119.8 ?
    C21 C22 H22 . . 119.8 ?
    C24 C23 C22 . . 119.55(13) ?
    C24 C23 N23 . . 119.61(14) ?
    C22 C23 N23 . . 120.79(14) ?
    C25 C24 C23 . . 119.67(13) ?
    C25 C24 H24 . . 120.2 ?
    C23 C24 H24 . . 120.2 ?
    C24 C25 C26 . . 121.30(14) ?
    C24 C25 H25 . . 119.4 ?
    C26 C25 H25 . . 119.4 ?
    C25 C26 C21 . . 119.70(13) ?
    C25 C26 H26 . . 120.2 ?
    C21 C26 H26 . . 120.2 ?
    C32 C31 C36 . . 119.49(13) ?
    C32 C31 N31 . . 121.00(14) ?
    C36 C31 N31 . . 119.44(13) ?
    C31 C32 C33 . . 120.59(13) ?
    C31 C32 H32 . . 119.7 ?
    C33 C32 H32 . . 119.7 ?
    C34 C33 C32 . . 119.29(12) ?
    C34 C33 N33 . . 119.73(12) ?
    C32 C33 N33 . . 120.82(13) ?
    C35 C34 C33 . . 119.73(13) ?
    C35 C34 H34 . . 120.1 ?
    C33 C34 H34 . . 120.1 ?
    C36 C35 C34 . . 121.42(14) ?
    C36 C35 H35 . . 119.3 ?
    C34 C35 H35 . . 119.3 ?
    C35 C36 C31 . . 119.45(13) ?
    C35 C36 H36 . . 120.3 ?
    C31 C36 H36 . . 120.3 ?
    C46 C41 C42 . . 119.26(13) ?
    C46 C41 N41 . . 119.99(14) ?
    C42 C41 N41 . . 120.67(13) ?
    C41 C42 C43 . . 120.91(13) ?
    C41 C42 H42 . . 119.5 ?
    C43 C42 H42 . . 119.5 ?
    C44 C43 C42 . . 119.30(13) ?
    C44 C43 N43 . . 120.73(13) ?
    C42 C43 N43 . . 119.90(13) ?
    C45 C44 C43 . . 119.45(14) ?
    C45 C44 H44 . . 120.3 ?
    C43 C44 H44 . . 120.3 ?
    C46 C45 C44 . . 121.61(14) ?
    C46 C45 H45 . . 119.2 ?
    C44 C45 H45 . . 119.2 ?
    C45 C46 C41 . . 119.45(14) ?
    C45 C46 H46 . . 120.3 ?
    C41 C46 H46 . . 120.3 ?
loop_
    _geom_torsion_atom_site_label_1
    _geom_torsion_atom_site_label_2
    _geom_torsion_atom_site_label_3
    _geom_torsion_atom_site_label_4
    _geom_torsion_site_symmetry_1
    _geom_torsion_site_symmetry_2
    _geom_torsion_site_symmetry_3
    _geom_torsion_site_symmetry_4
    _geom_torsion
    _geom_torsion_publ_flag
    C16 C11 C12 C13 . . . . -0.80(18) ?
    N11 C11 C12 C13 . . . . 176.01(11) ?
    C11 C12 C13 C14 . . . . -0.18(18) ?
    C11 C12 C13 N13 . . . . 176.73(12) ?
    C12 C13 C14 C15 . . . . 1.01(19) ?
    N13 C13 C14 C15 . . . . -175.83(12) ?
    C13 C14 C15 C16 . . . . -0.9(2) ?
    C14 C15 C16 C11 . . . . -0.1(2) ?
    C12 C11 C16 C15 . . . . 0.94(19) ?
    N11 C11 C16 C15 . . . . -175.80(12) ?
    C26 C21 C22 C23 . . . . 0.27(18) ?
    N21 C21 C22 C23 . . . . -176.38(11) ?
    C21 C22 C23 C24 . . . . 0.74(18) ?
    C21 C22 C23 N23 . . . . -176.83(11) ?
    C22 C23 C24 C25 . . . . -1.20(18) ?
    N23 C23 C24 C25 . . . . 176.40(12) ?
    C23 C24 C25 C26 . . . . 0.7(2) ?
    C24 C25 C26 C21 . . . . 0.3(2) ?
    N21 C21 C26 C25 . . . . 175.81(12) ?
    C22 C21 C26 C25 . . . . -0.81(19) ?
    C36 C31 C32 C33 . . . . -0.47(19) ?
    N31 C31 C32 C33 . . . . -177.55(12) ?
    C31 C32 C33 C34 . . . . 1.60(18) ?
    C31 C32 C33 N33 . . . . -173.85(11) ?
    C32 C33 C34 C35 . . . . -1.62(19) ?
    N33 C33 C34 C35 . . . . 173.87(12) ?
    C33 C34 C35 C36 . . . . 0.5(2) ?
    C34 C35 C36 C31 . . . . 0.6(2) ?
    C32 C31 C36 C35 . . . . -0.6(2) ?
    N31 C31 C36 C35 . . . . 176.49(12) ?
    C46 C41 C42 C43 . . . . 1.22(18) ?
    N41 C41 C42 C43 . . . . -175.62(12) ?
    C41 C42 C43 C44 . . . . -1.28(18) ?
    C41 C42 C43 N43 . . . . -178.39(12) ?
    C42 C43 C44 C45 . . . . 0.42(19) ?
    N43 C43 C44 C45 . . . . 177.50(12) ?
    C43 C44 C45 C46 . . . . 0.5(2) ?
    C44 C45 C46 C41 . . . . -0.5(2) ?
    C42 C41 C46 C45 . . . . -0.31(19) ?
    N41 C41 C46 C45 . . . . 176.55(13) ?
loop_
    _geom_hbond_atom_site_label_D
    _geom_hbond_atom_site_label_H
    _geom_hbond_atom_site_label_A
    _geom_hbond_site_symmetry_A
    _geom_hbond_distance_DH
    _geom_hbond_distance_HA
    _geom_hbond_distance_DA
    _geom_hbond_angle_DHA
    N11 H112 N33 1_655 0.876(17) 2.519(17) 3.3196(19) 152.5(14)
    N13 H131 N33 2_645 0.965(17) 2.471(18) 3.3312(19) 148.2(13)
    N13 H132 N43 3_655 0.869(14) 2.448(15) 3.3102(19) 171.4(13)
    N21 H211 N11 2_645 0.847(16) 2.450(17) 3.291(2) 172.0(13)
    N21 H212 N41 . 0.939(16) 2.435(17) 3.349(2) 164.4(14)
    N23 H231 N21 2_655 0.876(18) 2.574(19) 3.443(2) 171.3(16)
    N31 H312 N13 1_465 0.896(17) 2.510(17) 3.2668(19) 142.4(13)
    N33 H332 N23 . 0.911(16) 2.314(16) 3.2025(18) 164.9(13)
    N41 H412 N31 1_545 0.897(18) 2.392(17) 3.164(2) 144.3(15)
    N11 H111 Cg2 1_655 0.914(17) 2.573(16) 3.4260(14) 155.8(14)
    N23 H232 Cg1 . 0.887(18) 2.516(17) 3.2454(15) 139.9(15)
    N31 H311 Cg4 3_565 0.922(17) 2.815(16) 3.7205(16) 166.6(13)
    N33 H331 Cg2 2_655 0.860(16) 2.608(15) 3.2617(13) 133.8(13)
    N41 H411 Cg1 1_455 0.868(18) 2.707(17) 3.5729(15) 174.1(16)
data_global
_journal_date_recd_electronic     2008-11-03
_journal_date_accepted     2008-11-27
_journal_name_full     'Acta Crystallographica, Section E'
_journal_year     2008
_journal_volume     64
_journal_issue     12
_journal_page_first     o2501
_journal_page_last     o2501
_journal_paper_category     QO
_journal_coeditor_code     EZ2150
_publ_contact_author_name     'Professor Peter Kl\"ufers'
_publ_contact_author_address
;
Department Chemie und Biochemie
Ludwig-Maximilians-Universit\"at
Butenandtstrasse 5--13
D-81377 M\"unchen
Germany
;
_publ_contact_author_email     'kluef@cup.uni-muenchen.de'
_publ_contact_author_fax     '+49-89-2180-77406'
_publ_contact_author_phone     '+49-89-2180-77407'
_publ_section_title
;
<i>m</i>-Phenylenediamine
;
loop_
    _publ_author_name
    _publ_author_address
    'Betz, Richard'
;
Ludwig-Maximilians Universit\"at
Department Chemie und Biochemie
Butenandtstrasse 5--13 (Haus D)
81377 M\"unchen
Germany
;
    'Kl\"ufers, Peter'
;
Ludwig-Maximilians Universit\"at
Department Chemie und Biochemie
Butenandtstrasse 5--13 (Haus D)
81377 M\"unchen
Germany
;
    'Mayer, Peter'
;
Ludwig-Maximilians Universit\"at
Department Chemie und Biochemie
Butenandtstrasse 5--13 (Haus D)
81377 M\"unchen
Germany
;
