# Supplementary material for: m-Phenyl­enediamine
Source: Acta Crystallogr Sect E Struct Rep Online. 2008 Nov 29;64(Pt 12):o2501. doi: 10.1107/S1600536808039950 (PMC2960132; doi:10.1107/S1600536808039950)
Supplement: Supplementary file 2 [file e-64-o2501-Isup2.hkl]

# 
# h,k,l, Fc-squared, Fo-squared, sigma(Fo-squared) and status flag 
# 
data_I
_shelx_title ' m-Phenylendiamin' 
_shelx_refln_list_code          4 
_shelx_F_calc_maximum      207.05 
_exptl_crystal_F_000       928.00 
_reflns_d_resolution_high  0.8011 
 
loop_ 
 _symmetry_equiv_pos_as_xyz 
 'x, y, z' 
 '-x, y+1/2, -z+1/2' 
 '-x, -y, -z' 
 'x, -y-1/2, z-1/2' 
 
_cell_length_a     8.1350 
_cell_length_b    12.0080 
_cell_length_c    23.9003 
_cell_angle_alpha  90.000 
_cell_angle_beta   90.818 
_cell_angle_gamma  90.000 
 
_shelx_F_squared_multiplier     1.000 
 
loop_ 
 _refln_index_h 
 _refln_index_k 
 _refln_index_l 
 _refln_F_squared_calc 
 _refln_F_squared_meas 
 _refln_F_squared_sigma 
 _refln_observed_status 
   2   0   0     4585.57     4104.24     32.49 o 
   3   0   0      606.02      589.30      7.22 o 
   4   0   0     3950.27     3938.26     53.95 o 
   5   0   0       20.75       16.16      4.69 o 
   6   0   0      746.24      783.48     12.07 o 
   7   0   0       13.13       19.89      8.26 o 
   8   0   0       13.09        4.99     20.93 o 
   9   0   0        0.03        3.69     22.69 o 
  10   0   0       86.39      102.81     26.19 o 
   3   1   0       17.88       16.10      1.76 o 
   4   1   0       57.94       58.72      2.42 o 
   5   1   0        0.43       -0.68      0.81 o 
   6   1   0      288.37      297.45      6.63 o 
   7   1   0        0.02       -1.81      3.15 o 
   8   1   0      508.57      517.14     14.87 o 
   9   1   0       32.31       34.32     17.29 o 
  10   1   0       31.42       46.12     22.06 o 
   1   2   0      193.10      189.95      2.16 o 
   2   2   0    10056.67     9305.03     52.48 o 
   3   2   0      539.88      511.36      3.50 o 
   4   2   0      574.14      584.29      6.28 o 
   5   2   0       33.30       28.48      3.98 o 
   6   2   0      363.08      369.49      7.46 o 
   7   2   0       26.09       20.67      6.08 o 
   8   2   0      213.44      213.38      9.22 o 
   9   2   0       65.73       65.99     14.97 o 
  10   2   0        0.20       -2.67     15.52 o 
   1   3   0      348.63      337.02      3.63 o 
   2   3   0     6521.06     6345.60     22.64 o 
   3   3   0       72.90       80.78      2.19 o 
   4   3   0     1283.61     1271.02      8.33 o 
   5   3   0       33.07       29.87      4.31 o 
   6   3   0      314.23      316.88      7.43 o 
   7   3   0        0.66       -1.00      4.12 o 
   8   3   0      106.25       97.05      9.22 o 
   9   3   0        0.48       -2.41     10.49 o 
   0   4   0     3757.11     3599.53     21.09 o 
   1   4   0      203.43      188.79      6.28 o 
   2   4   0     1330.53     1332.17     10.89 o 
   3   4   0      267.24      262.73      4.72 o 
   4   4   0      254.72      276.98      5.11 o 
   5   4   0       16.63       17.32      3.89 o 
   6   4   0      168.72      163.32      6.27 o 
   7   4   0       55.13       49.33      6.92 o 
   8   4   0      105.14       83.20     10.06 o 
   9   4   0       10.31       10.18     19.04 o 
   1   5   0      201.24      203.69      6.27 o 
   2   5   0       51.18       46.52      4.04 o 
   3   5   0      111.91      119.51      5.05 o 
   4   5   0       50.80       50.21      2.94 o 
   5   5   0       34.14       30.97      4.10 o 
   6   5   0      272.07      282.13      8.43 o 
   7   5   0      179.88      167.40     10.54 o 
   8   5   0      124.21      114.58     11.48 o 
   9   5   0       25.49       19.88     19.08 o 
   0   6   0      207.64      187.16      7.81 o 
   1   6   0      578.59      632.63     11.85 o 
   2   6   0      216.79      221.12      6.12 o 
   3   6   0       31.19       25.19      4.07 o 
   4   6   0      106.61      104.41      5.24 o 
   5   6   0     1263.03     1281.09     12.75 o 
   6   6   0      699.13      751.53     15.14 o 
   7   6   0      181.06      177.60     10.46 o 
   8   6   0      149.66      150.80     12.66 o 
   9   6   0       15.59        3.22     12.81 o 
   1   7   0     1607.83     1728.76     30.93 o 
   2   7   0      370.23      360.00      8.18 o 
   3   7   0      464.93      455.89      9.01 o 
   4   7   0      161.29      157.80      6.88 o 
   5   7   0      491.83      515.29     10.19 o 
   6   7   0       48.16       43.90      9.63 o 
   7   7   0      103.20       94.82     11.64 o 
   8   7   0        0.54        0.16      1.10 o 
   0   8   0      209.25      237.84     10.00 o 
   1   8   0        0.59       -2.59      2.59 o 
   2   8   0       15.65        4.60      3.80 o 
   3   8   0       32.40       22.52      6.06 o 
   4   8   0     1183.82     1213.66     17.85 o 
   5   8   0       48.20       49.45      7.11 o 
   6   8   0       37.38       41.82      9.37 o 
   7   8   0       13.32       12.69     14.94 o 
   8   8   0        0.71        9.26     19.81 o 
   1   9   0        0.04       -3.12      3.12 o 
   2   9   0       28.33       26.65      5.27 o 
   3   9   0       94.96       88.09      7.21 o 
   4   9   0      248.63      265.78      9.15 o 
   5   9   0      447.31      493.40     16.71 o 
   6   9   0      118.44       91.54     10.41 o 
   7   9   0       16.10       18.62     17.89 o 
   8   9   0       39.40       39.33     31.86 o 
   0  10   0       80.37       83.61      9.55 o 
   1  10   0       32.46       36.11      6.57 o 
   2  10   0      319.70      354.12      9.38 o 
   3  10   0       24.91       21.34      7.80 o 
   4  10   0       92.30       77.67      8.25 o 
   5  10   0        9.39        0.14      2.82 o 
   6  10   0        0.95       -7.33     27.95 o 
   7  10   0        8.81       17.41     29.22 o 
   1  11   0       24.98       14.53      7.51 o 
   2  11   0       78.27       74.82      8.77 o 
   3  11   0      134.75      133.45      8.92 o 
   4  11   0      144.89      135.96     12.01 o 
   5  11   0       14.85       19.61     17.13 o 
   6  11   0       13.20        8.25     27.35 o 
   0  12   0        3.20        2.62     12.50 o 
   1  12   0       30.25       19.82     11.62 o 
   2  12   0       27.22       17.54     12.10 o 
   3  12   0       59.51       57.63     13.21 o 
   4  12   0       22.14       22.41     14.27 o 
   5  12   0      136.20      120.92     29.39 o 
   6  12   0      100.73       73.42     34.04 o 
   1  13   0       93.33       69.58     14.22 o 
   2  13   0        4.97        9.74     12.47 o 
   3  13   0        8.69        3.15     17.66 o 
   4  13   0       20.13       24.26     18.58 o 
   5  13   0      237.73      349.62     33.38 o 
   0  14   0       45.58       64.55     32.50 o 
   1  14   0        0.01       -1.44      7.79 o 
   2  14   0       18.22       13.25     16.19 o 
   3  14   0      129.08      159.14     16.95 o 
 -10   1   1       69.17       72.53     21.89 o 
  -9   1   1       80.10       81.74     18.83 o 
  -8   1   1        1.57       -2.34      6.17 o 
  -7   1   1       25.12       22.00      5.65 o 
  -6   1   1        1.52       -0.07      1.28 o 
  -5   1   1        7.97        2.64      1.87 o 
  -4   1   1       89.41      102.86      4.03 o 
  -3   1   1        0.11       -0.64      1.21 o 
  -2   1   1       32.23       34.17      1.38 o 
   2   1   1      220.01      230.17      2.44 o 
   3   1   1       18.21       14.26      1.60 o 
   4   1   1      558.32      512.20      7.92 o 
   5   1   1       24.74       24.52      2.39 o 
   6   1   1      660.92      693.32      7.92 o 
   7   1   1       68.60       60.75      6.42 o 
   8   1   1        2.39        8.90     10.89 o 
   9   1   1        4.67       -0.06     13.79 o 
  10   1   1       92.84       97.10     25.67 o 
 -10   2   1        4.09       12.83     23.97 o 
  -9   2   1       66.04       64.03     18.35 o 
  -8   2   1       22.36       13.74     11.35 o 
  -7   2   1        3.88        4.64      5.42 o 
  -6   2   1        0.53        1.82      4.29 o 
  -5   2   1       60.97       57.91      4.28 o 
  -4   2   1       36.10       32.71      4.05 o 
  -3   2   1       78.54       71.09      1.95 o 
  -2   2   1    42871.00    34301.80    159.70 o 
  -1   2   1     6363.59     5871.15     46.07 o 
   1   2   1     7279.57     6773.46     90.62 o 
   2   2   1    17113.99    15387.94    101.62 o 
   3   2   1      753.87      717.45      5.64 o 
   4   2   1        0.02       -0.82      0.88 o 
   5   2   1        6.36        3.46      3.78 o 
   6   2   1      305.87      293.79      6.71 o 
   7   2   1       10.59        6.10      6.04 o 
   8   2   1       16.95       22.46     10.77 o 
   9   2   1        2.11        8.03     16.16 o 
  10   2   1       35.08       26.27     22.20 o 
  -9   3   1       74.05       84.09     14.54 o 
  -8   3   1       12.22        3.90      8.87 o 
  -7   3   1      202.96      197.22      6.51 o 
  -6   3   1       15.61       12.83      4.40 o 
  -5   3   1        1.06        3.91      3.93 o 
  -4   3   1      684.09      682.73      7.03 o 
  -3   3   1       27.48       31.91      2.44 o 
  -2   3   1     1545.00     1527.24     14.38 o 
  -1   3   1        5.73        4.60      1.42 o 
   0   3   1      295.48      294.47      3.67 o 
   1   3   1      351.78      355.36      4.33 o 
   2   3   1     1161.89     1089.99      7.84 o 
   3   3   1      574.34      571.39      5.31 o 
   4   3   1       17.68       18.62      2.13 o 
   5   3   1      216.19      216.94      3.91 o 
   6   3   1       51.31       45.56      4.92 o 
   7   3   1      231.81      235.51      7.50 o 
   8   3   1       71.11       87.74     10.56 o 
   9   3   1        0.20       -2.48     12.07 o 
  -9   4   1        6.55        6.65     19.22 o 
  -8   4   1      114.71      127.20     10.92 o 
  -7   4   1      137.32      134.89      6.65 o 
  -6   4   1        4.36        0.65      2.58 o 
  -5   4   1     1192.33     1261.91     16.55 o 
  -4   4   1      448.14      475.76      5.23 o 
  -3   4   1      282.77      295.54      4.82 o 
  -2   4   1        3.19       -1.56      1.93 o 
  -1   4   1     1709.12     1698.49     30.40 o 
   0   4   1     2663.16     2374.91     19.20 o 
   1   4   1      941.19      957.34     16.34 o 
   2   4   1      576.76      565.39      9.84 o 
   3   4   1      663.47      701.20      5.74 o 
   4   4   1      752.17      702.44      7.97 o 
   5   4   1      144.24      144.10      3.67 o 
   6   4   1      107.73      114.67      5.67 o 
   7   4   1       41.30       37.86      8.15 o 
   8   4   1       54.58       47.82      9.97 o 
   9   4   1       57.55       54.44     13.96 o 
  -9   5   1       75.01       77.73     18.91 o 
  -8   5   1       63.39       52.52     10.40 o 
  -7   5   1      185.95      210.41     10.45 o 
  -6   5   1       41.66       36.75      6.44 o 
  -5   5   1        6.62        5.33      4.76 o 
  -4   5   1      643.12      665.92      7.08 o 
  -3   5   1       96.24      107.82      4.39 o 
  -2   5   1      570.85      643.99      7.54 o 
  -1   5   1       37.11       27.86      4.61 o 
   0   5   1     2083.25     2225.21     16.37 o 
   1   5   1      363.24      387.10      6.02 o 
   2   5   1       98.88       99.55      4.56 o 
   3   5   1      367.71      369.41      6.47 o 
   4   5   1      117.75       97.67      3.53 o 
   5   5   1       49.70       39.02      3.99 o 
   6   5   1     1709.81     1817.36     30.33 o 
   7   5   1       26.34       28.82      9.07 o 
   8   5   1      151.67      153.09     11.51 o 
   9   5   1        2.52       10.88     26.20 o 
  -9   6   1       44.06       30.72     18.67 o 
  -8   6   1        1.44       -2.32      7.20 o 
  -7   6   1      263.74      290.98     13.08 o 
  -6   6   1        5.34        3.62      4.20 o 
  -5   6   1        0.00       -2.81      3.76 o 
  -4   6   1        4.67        2.08      3.57 o 
  -3   6   1        0.18       -1.78      2.43 o 
  -2   6   1        6.88       14.02      4.61 o 
  -1   6   1      876.67      924.88     12.40 o 
   0   6   1      999.04      938.37      9.99 o 
   1   6   1      144.46      141.17      4.90 o 
   2   6   1     1694.52     1819.01     14.66 o 
   3   6   1        0.34       -1.42      2.33 o 
   4   6   1      105.54      110.47      3.48 o 
   5   6   1      367.11      362.42      7.74 o 
   6   6   1      545.85      554.45     13.63 o 
   7   6   1        6.18        7.32     10.01 o 
   8   6   1      153.11      161.71     14.98 o 
   9   6   1        2.78       -6.24     13.59 o 
  -8   7   1       75.77       66.89     13.72 o 
  -7   7   1       17.50       11.31     11.78 o 
  -6   7   1      469.47      485.33     13.94 o 
  -5   7   1      615.25      622.13      9.00 o 
  -4   7   1       26.47       21.77      5.12 o 
  -3   7   1       73.22       69.46      5.53 o 
  -2   7   1      466.18      513.40      9.14 o 
  -1   7   1      664.71      698.00     17.22 o 
   0   7   1     1450.81     1618.79     13.83 o 
   1   7   1      267.39      271.89      6.61 o 
   2   7   1       32.20       29.98      3.77 o 
   3   7   1       39.45       33.42      5.36 o 
   4   7   1      383.61      403.58      9.07 o 
   5   7   1       55.74       55.13      6.55 o 
   6   7   1      416.97      430.10     12.10 o 
   7   7   1      483.51      460.06     13.94 o 
   8   7   1        1.19       -0.72     15.10 o 
  -8   8   1       18.25       19.01     16.28 o 
  -7   8   1       20.05       11.36     12.28 o 
  -6   8   1        5.76        2.99     18.16 o 
  -5   8   1        0.35        0.36      3.81 o 
  -4   8   1        1.43       -2.28      2.60 o 
  -3   8   1      398.73      409.03      9.39 o 
  -2   8   1       58.90       54.16      5.49 o 
  -1   8   1       51.94       51.50      5.04 o 
   0   8   1      113.88      113.68      6.61 o 
   1   8   1      374.86      394.18      8.27 o 
   2   8   1      146.28      145.66      5.15 o 
   3   8   1        0.05       -1.63      1.82 o 
   4   8   1       79.44       77.41      6.65 o 
   5   8   1     2146.07     2270.96     42.77 o 
   6   8   1      451.16      486.22     13.41 o 
   7   8   1      257.01      229.91     14.57 o 
   8   8   1       11.85       10.57     18.71 o 
  -8   9   1        6.92        8.59     27.40 o 
  -7   9   1       53.37       53.07     28.02 o 
  -6   9   1       39.99       32.19     10.49 o 
  -5   9   1       10.79        8.77      7.37 o 
  -4   9   1        6.96       -0.35      2.81 o 
  -3   9   1      714.98      753.26     12.63 o 
  -2   9   1        0.05       -0.21      1.33 o 
  -1   9   1      117.35      108.51      6.40 o 
   0   9   1       10.89        4.54      5.18 o 
   1   9   1       42.40       29.78      5.63 o 
   2   9   1        5.32        0.54      1.82 o 
   3   9   1      641.88      610.00     12.11 o 
   4   9   1      314.99      291.76      9.43 o 
   5   9   1       11.04        6.75      9.19 o 
   6   9   1       23.80       11.34     10.83 o 
   7   9   1       32.33       22.32     16.83 o 
   8   9   1        0.13       11.49     22.29 o 
  -7  10   1       18.42       16.36     31.27 o 
  -6  10   1       12.87       11.43     25.18 o 
  -5  10   1        6.22       13.45     11.39 o 
  -4  10   1      307.89      302.18      9.75 o 
  -3  10   1       13.99       10.27      8.65 o 
  -2  10   1      344.27      351.90      8.32 o 
  -1  10   1      237.47      236.36      8.43 o 
   0  10   1        0.44       -1.79      2.13 o 
   1  10   1        0.54       -1.28      6.10 o 
   2  10   1      542.75      524.89     13.41 o 
   3  10   1      131.93      124.75      8.56 o 
   4  10   1       39.36       36.59      8.41 o 
   5  10   1       21.98       20.13     11.22 o 
   6  10   1        2.32        8.50     12.82 o 
   7  10   1      403.78      461.93     28.94 o 
  -6  11   1      297.37      340.36     27.94 o 
  -5  11   1       21.66       33.53     14.12 o 
  -4  11   1       66.61       77.00     12.64 o 
  -3  11   1        8.67        6.62      8.80 o 
  -2  11   1        5.65        0.25      4.99 o 
  -1  11   1       37.83       29.15      8.05 o 
   0  11   1      130.52      136.82      7.94 o 
   1  11   1      249.52      262.64      9.06 o 
   2  11   1       85.08       96.86      8.94 o 
   3  11   1       89.42       92.73      9.18 o 
   4  11   1      113.05      111.07     10.83 o 
   5  11   1      275.90      295.03     16.89 o 
   6  11   1       47.28       46.81     25.62 o 
  -6  12   1      179.01      257.70     33.43 o 
  -5  12   1        4.99       -2.39      7.19 o 
  -4  12   1        7.06       20.06     13.61 o 
  -3  12   1        4.37        8.08     12.67 o 
  -2  12   1        0.60       -3.04     10.25 o 
  -1  12   1        3.53       -1.56      6.17 o 
   0  12   1      255.12      259.45     10.08 o 
   1  12   1      135.84      124.59     11.20 o 
   2  12   1        3.11        5.57      9.23 o 
   3  12   1       38.67       26.67     13.72 o 
   4  12   1      137.91      150.34     17.94 o 
   5  12   1        4.31        3.72     28.91 o 
   6  12   1       31.28       33.75     33.13 o 
  -5  13   1      204.78      259.19     32.99 o 
  -4  13   1        0.51        5.43     16.44 o 
  -3  13   1       10.01        1.89      8.82 o 
  -2  13   1       18.07       14.75     14.57 o 
  -1  13   1        6.96       12.89     18.41 o 
   0  13   1       62.29       46.69     12.83 o 
   1  13   1        9.17        1.83      4.46 o 
   2  13   1       58.91       56.02     14.29 o 
   3  13   1       75.82       78.21     17.14 o 
   4  13   1      110.42      100.58     20.04 o 
   5  13   1       15.31       18.61     32.96 o 
  -3  14   1        0.05        5.48     23.35 o 
  -2  14   1        0.61        1.92     10.11 o 
  -1  14   1        1.77       11.74     23.04 o 
   0  14   1        5.91       16.68     30.30 o 
   1  14   1       67.73       57.02     16.61 o 
   2  14   1        0.52        7.67     17.11 o 
   3  14   1       62.73       59.47     19.78 o 
 -10   0   2      114.45      117.47     31.22 o 
  -9   0   2      107.62      103.84     23.17 o 
  -8   0   2      504.62      491.67     27.00 o 
  -7   0   2        8.90        9.16     16.78 o 
  -6   0   2      195.77      178.50     10.07 o 
  -5   0   2      317.25      306.15      9.24 o 
  -4   0   2       42.71       43.66      4.46 o 
  -3   0   2      858.58      828.34      9.07 o 
  -2   0   2     1043.64      972.94     12.26 o 
   2   0   2       80.00       75.54      2.97 o 
   3   0   2      366.03      340.71      7.71 o 
   4   0   2      381.18      395.06      6.66 o 
   5   0   2       74.55       79.24      4.31 o 
   6   0   2      334.12      368.09     18.26 o 
   7   0   2       24.61       22.65     10.32 o 
   8   0   2       89.47       88.51     12.83 o 
   9   0   2       87.69       92.80     24.46 o 
  10   0   2        0.94        2.53     28.80 o 
 -10   1   2       60.60       54.28     22.32 o 
  -9   1   2       48.13       37.70     18.38 o 
  -8   1   2      113.13      111.70     13.40 o 
  -7   1   2      199.14      208.07      7.24 o 
  -6   1   2        4.11        9.26      5.54 o 
  -5   1   2      111.80      111.13      4.97 o 
  -4   1   2        5.85        4.31      3.09 o 
  -3   1   2      173.79      163.31      2.89 o 
  -2   1   2     1969.10     1988.28     12.61 o 
   2   1   2     1899.12     1746.81     11.63 o 
   3   1   2      464.25      461.46      4.76 o 
   4   1   2       96.11       87.17      2.80 o 
   5   1   2        0.12       -0.61      1.73 o 
   6   1   2      726.87      722.09      7.68 o 
   7   1   2       13.57        5.79      4.98 o 
   8   1   2       35.84       33.83     10.93 o 
   9   1   2        7.82        2.33      4.11 o 
  10   1   2        0.04        1.81     24.60 o 
 -10   2   2       22.75       21.28     21.52 o 
  -9   2   2       10.74        8.12     15.92 o 
  -8   2   2      148.60      140.64     11.29 o 
  -7   2   2       58.69       67.99      6.31 o 
  -6   2   2       49.90       50.57      5.16 o 
  -5   2   2      108.80      105.23     10.33 o 
  -4   2   2     2786.58     2740.80     13.46 o 
  -3   2   2      571.58      586.51      4.31 o 
  -2   2   2     2046.01     1937.23     15.19 o 
  -1   2   2     2139.30     2026.22     13.39 o 
   0   2   2      262.07      245.97      5.41 o 
   1   2   2     3726.04     3586.74     46.28 o 
   2   2   2     2809.09     2728.28     30.35 o 
   3   2   2       85.65       91.95      2.11 o 
   4   2   2     1575.46     1560.21      6.28 o 
   5   2   2      115.42      113.21      2.92 o 
   6   2   2      239.72      240.87      5.59 o 
   7   2   2       22.97       22.16      6.01 o 
   8   2   2        0.00       -3.52      9.67 o 
   9   2   2        4.67        3.44      8.48 o 
  10   2   2       64.38       77.98     22.37 o 
  -9   3   2       12.10       16.23     18.75 o 
  -8   3   2        1.52       -3.43      9.88 o 
  -7   3   2        9.55        7.10      5.75 o 
  -6   3   2       25.71       22.57      5.39 o 
  -5   3   2      187.13      177.94      6.56 o 
  -4   3   2      595.36      622.14      8.13 o 
  -3   3   2      442.90      455.34      5.12 o 
  -2   3   2     3661.44     3602.50     30.39 o 
  -1   3   2      251.97      243.66      2.90 o 
   0   3   2       92.22       91.46      2.41 o 
   1   3   2     3227.29     3104.72     26.74 o 
   2   3   2      858.60      859.46      6.70 o 
   3   3   2        1.70        3.60      1.60 o 
   4   3   2     2023.10     2084.30      8.10 o 
   5   3   2      194.17      179.91      3.62 o 
   6   3   2      141.74      136.98      5.57 o 
   7   3   2       58.90       50.56      6.54 o 
   8   3   2      422.08      478.52     17.38 o 
   9   3   2      172.40      174.87     13.64 o 
  -9   4   2      253.66      269.67     23.83 o 
  -8   4   2        0.66       -0.32      4.18 o 
  -7   4   2        1.15        0.35      2.89 o 
  -6   4   2        7.31        1.08      3.30 o 
  -5   4   2      269.08      275.20      6.44 o 
  -4   4   2      205.99      200.65      5.32 o 
  -3   4   2      838.77      828.99      6.70 o 
  -2   4   2      902.64      871.68      7.01 o 
  -1   4   2      127.83      127.37      3.64 o 
   0   4   2        0.20       -0.37      1.32 o 
   1   4   2       19.82       22.56      2.35 o 
   2   4   2      197.15      201.97      5.15 o 
   3   4   2       14.54       13.39      3.27 o 
   4   4   2      758.85      758.31      5.87 o 
   5   4   2      398.58      373.74      4.44 o 
   6   4   2      138.64      128.52      5.80 o 
   7   4   2        0.88       -1.71      2.89 o 
   8   4   2        0.49        0.10      3.96 o 
   9   4   2       86.26       83.77     14.87 o 
  -9   5   2       34.56       41.88     19.04 o 
  -8   5   2        5.11        0.50      2.43 o 
  -7   5   2       66.55       64.41      7.04 o 
  -6   5   2       22.62       12.83      6.54 o 
  -5   5   2      497.53      537.17      8.55 o 
  -4   5   2      226.02      224.57      4.75 o 
  -3   5   2     1086.71     1194.54     11.33 o 
  -2   5   2        2.09        1.43      2.67 o 
  -1   5   2        0.00       -0.75      0.95 o 
   0   5   2     2383.08     2548.17     33.00 o 
   1   5   2      217.65      215.23      5.49 o 
   2   5   2       60.31       58.43      3.17 o 
   3   5   2       16.44       17.43      4.60 o 
   4   5   2     1665.18     1710.37     29.07 o 
   5   5   2       83.42       72.02      4.27 o 
   6   5   2        0.07        7.61      5.74 o 
   7   5   2      129.57      124.93      8.15 o 
   8   5   2       36.94       35.29     12.32 o 
   9   5   2       37.40       36.40     18.80 o 
  -9   6   2       13.89       19.36     19.26 o 
  -8   6   2       42.16       30.41     10.74 o 
  -7   6   2       19.38       17.66     10.85 o 
  -6   6   2        1.95       -1.35      5.65 o 
  -5   6   2       48.72       43.97      5.59 o 
  -4   6   2       19.90       16.62      3.62 o 
  -3   6   2      544.56      539.84      7.93 o 
  -2   6   2      983.93     1096.46     12.29 o 
  -1   6   2     1554.21     1733.63     16.30 o 
   0   6   2      536.66      585.41     12.92 o 
   1   6   2     2159.03     2330.63     18.91 o 
   2   6   2      586.85      668.47     13.69 o 
   3   6   2      776.24      808.59      8.64 o 
   4   6   2        5.64        6.15      5.86 o 
   5   6   2       53.20       51.41      5.88 o 
   6   6   2      324.41      334.01     10.38 o 
   7   6   2      412.57      456.85     13.49 o 
   8   6   2        8.07        8.85     17.29 o 
   9   6   2        0.61       -0.03      0.48 o 
  -8   7   2        2.92        0.61      6.47 o 
  -7   7   2      258.79      266.56     11.94 o 
  -6   7   2      134.98      117.16      9.17 o 
  -5   7   2      121.60      126.55      6.35 o 
  -4   7   2        0.19        0.46      4.16 o 
  -3   7   2      112.38      112.75      5.25 o 
  -2   7   2      214.82      222.28      6.84 o 
  -1   7   2        0.00       -3.53      4.06 o 
   0   7   2     1317.34     1422.17     15.45 o 
   1   7   2      137.55      133.99      5.30 o 
   2   7   2        0.11        0.57      1.34 o 
   3   7   2        0.00        0.33      3.02 o 
   4   7   2      269.42      254.84      9.22 o 
   5   7   2       54.35       48.90      7.46 o 
   6   7   2       80.72       76.93      8.89 o 
   7   7   2      217.58      237.96     14.32 o 
   8   7   2       93.15       81.25     18.16 o 
  -8   8   2       21.96       14.33     15.65 o 
  -7   8   2        4.04        3.04      7.23 o 
  -6   8   2       36.42       24.97     10.82 o 
  -5   8   2      112.35      104.27      6.42 o 
  -4   8   2       17.49       17.87      5.00 o 
  -3   8   2        2.69        0.05      2.43 o 
  -2   8   2      400.30      429.92      9.14 o 
  -1   8   2       37.21       30.82      6.43 o 
   0   8   2      241.84      213.39      6.79 o 
   1   8   2      171.45      181.77      9.90 o 
   2   8   2       37.70       42.10      4.51 o 
   3   8   2      187.26      165.12      4.98 o 
   4   8   2      656.75      643.27     13.25 o 
   5   8   2      978.88     1035.50     23.01 o 
   6   8   2      120.72      113.61     11.58 o 
   7   8   2       95.87      113.96     14.96 o 
   8   8   2       21.05       11.54     17.99 o 
  -8   9   2        0.70       -3.39     60.77 o 
  -7   9   2       30.98       16.85     18.06 o 
  -6   9   2      424.37      407.35     16.06 o 
  -5   9   2      363.89      373.18      9.85 o 
  -4   9   2      590.20      607.39     16.27 o 
  -3   9   2       28.01       16.02      6.30 o 
  -2   9   2        1.20       -0.05      2.04 o 
  -1   9   2      275.80      283.88      8.33 o 
   0   9   2        0.59       -0.09      1.55 o 
   1   9   2       97.16       84.12      5.84 o 
   2   9   2      249.33      261.27      7.17 o 
   3   9   2      273.01      251.87      9.28 o 
   4   9   2      523.81      524.06     13.40 o 
   5   9   2       15.85       16.48      9.52 o 
   6   9   2        0.15       -1.42      8.31 o 
   7   9   2        0.63       -0.58      4.67 o 
   8   9   2        0.60       -2.64     91.47 o 
  -7  10   2        4.58       20.66     31.42 o 
  -6  10   2       89.66       87.29     25.89 o 
  -5  10   2        8.63        8.90     15.43 o 
  -4  10   2      692.01      697.43     13.14 o 
  -3  10   2        6.05        0.75      4.70 o 
  -2  10   2       21.56       23.55      6.05 o 
  -1  10   2       24.37       17.97      6.50 o 
   0  10   2      538.34      546.46     11.37 o 
   1  10   2       15.99       10.67      7.10 o 
   2  10   2       71.05       72.71      8.61 o 
   3  10   2       66.22       67.51      7.74 o 
   4  10   2       31.91       19.39      9.93 o 
   5  10   2      131.18      111.90     11.10 o 
   6  10   2      518.74      529.14     17.73 o 
   7  10   2      200.87      213.62     27.45 o 
  -6  11   2      137.20      131.12     28.91 o 
  -5  11   2      114.07      112.55     15.72 o 
  -4  11   2        2.77        1.81     11.88 o 
  -3  11   2       13.82        9.81     10.86 o 
  -2  11   2       61.00       61.34      7.20 o 
  -1  11   2      515.26      510.34     11.62 o 
   0  11   2      117.30      106.59      7.79 o 
   1  11   2        0.01       -2.22      7.09 o 
   2  11   2      631.78      618.24     14.77 o 
   3  11   2      138.28      118.53     10.21 o 
   4  11   2       12.98        0.85      5.47 o 
   5  11   2      117.28      107.91     12.65 o 
   6  11   2       79.69       86.40     22.22 o 
  -6  12   2        0.83       17.62     32.63 o 
  -5  12   2       24.35       27.09     20.11 o 
  -4  12   2       21.24       19.22     16.35 o 
  -3  12   2        8.88        9.05     11.71 o 
  -2  12   2      148.03      166.84     12.07 o 
  -1  12   2      191.11      184.04      9.18 o 
   0  12   2      531.82      516.15     12.23 o 
   1  12   2       83.86       68.18     11.68 o 
   2  12   2       27.86       28.29      9.57 o 
   3  12   2       24.14       12.93     11.96 o 
   4  12   2       27.16       32.23     17.01 o 
   5  12   2       23.02       28.14     28.98 o 
   6  12   2        3.12       10.68     28.71 o 
  -5  13   2       67.63       62.83     33.87 o 
  -4  13   2        0.52       16.18     20.32 o 
  -3  13   2       13.26       21.03     14.73 o 
  -2  13   2       29.97       33.22     15.04 o 
  -1  13   2       40.19       29.32     13.13 o 
   0  13   2        0.56        2.74     15.83 o 
   1  13   2        0.32        3.51     12.63 o 
   2  13   2      260.32      257.46     17.69 o 
   3  13   2       12.94       10.13     17.78 o 
   4  13   2        1.15        8.21     19.99 o 
   5  13   2       39.36       36.99     30.03 o 
  -3  14   2        5.50       13.89     22.97 o 
  -2  14   2        6.89        7.01     20.09 o 
  -1  14   2        0.04        6.79     12.95 o 
   0  14   2       51.76       55.28     22.03 o 
   1  14   2       94.13       88.42     20.08 o 
   2  14   2       33.35       47.23     21.31 o 
   3  14   2       35.78       48.17     20.92 o 
 -10   1   3       64.86       72.25     20.28 o 
  -9   1   3        0.02        2.27      8.48 o 
  -8   1   3        0.86        3.84     13.06 o 
  -7   1   3      296.71      307.12      8.83 o 
  -6   1   3        1.03        0.28      4.43 o 
  -5   1   3     2129.81     2166.00     27.59 o 
  -4   1   3      135.76      136.35      3.26 o 
  -3   1   3     5375.13     4977.00     28.35 o 
  -2   1   3      680.28      621.92      7.47 o 
  -1   1   3     4683.02     4285.52     15.52 o 
   1   1   3      794.72      826.34     16.36 o 
   2   1   3        0.09        1.66      1.31 o 
   3   1   3      141.37      139.03     10.06 o 
   4   1   3        1.71        0.55      1.02 o 
   5   1   3      170.65      152.89      3.90 o 
   6   1   3       60.33       56.79      3.91 o 
   7   1   3       16.69       13.13      5.61 o 
   8   1   3       20.64       16.42      9.53 o 
   9   1   3       53.55       46.37     13.51 o 
  10   1   3       97.29       96.98     20.89 o 
 -10   2   3      294.04      352.85     27.76 o 
  -9   2   3        5.12       10.08     17.79 o 
  -8   2   3        7.11        0.05      9.20 o 
  -7   2   3      131.89      132.25      6.53 o 
  -6   2   3       76.67       78.93      6.25 o 
  -5   2   3      102.79      107.95      4.52 o 
  -4   2   3      209.49      213.50      4.68 o 
  -3   2   3      136.43      127.36      3.16 o 
  -2   2   3     1982.39     1860.02     22.14 o 
  -1   2   3      779.00      737.89      8.48 o 
   0   2   3       32.95       31.69      1.73 o 
   1   2   3     3181.26     3051.35     26.76 o 
   2   2   3      944.38      872.39      9.95 o 
   3   2   3     4100.46     3988.87     16.60 o 
   4   2   3       20.58       20.36      2.07 o 
   5   2   3      246.27      248.51      5.75 o 
   6   2   3       35.54       31.81      3.93 o 
   7   2   3        8.53        7.50      7.48 o 
   8   2   3       41.03       34.27     10.96 o 
   9   2   3       74.29       94.11     13.87 o 
  -9   3   3       41.66       46.61     26.96 o 
  -8   3   3       20.20        9.92     10.85 o 
  -7   3   3       14.45       10.86      4.99 o 
  -6   3   3        1.40       -0.31      4.71 o 
  -5   3   3       77.86       82.94      4.57 o 
  -4   3   3      913.33      959.97      7.87 o 
  -3   3   3     1368.74     1310.61      9.38 o 
  -2   3   3        0.38       -0.89      0.89 o 
  -1   3   3      530.28      523.75      4.18 o 
   0   3   3     2606.32     2498.62     37.75 o 
   1   3   3       49.67       53.44      1.54 o 
   2   3   3     2889.89     2820.05     32.79 o 
   3   3   3      267.29      278.03      4.68 o 
   4   3   3     2818.28     2748.53     19.57 o 
   5   3   3      133.13      131.27      2.87 o 
   6   3   3       51.99       50.04      4.64 o 
   7   3   3       37.04       32.45      6.44 o 
   8   3   3        6.22       11.73     10.62 o 
   9   3   3       53.22       60.67     13.87 o 
  -9   4   3        6.62       15.99     17.66 o 
  -8   4   3        0.41       -3.10      7.74 o 
  -7   4   3        5.90       -0.44      1.44 o 
  -6   4   3       35.61       28.45      5.29 o 
  -5   4   3     1718.15     1732.91     13.45 o 
  -4   4   3        0.17        0.66      1.81 o 
  -3   4   3     1891.53     1993.43     12.53 o 
  -2   4   3      201.73      185.71      3.32 o 
  -1   4   3     1540.88     1510.36     22.52 o 
   0   4   3       18.64       19.19      2.72 o 
   1   4   3     3627.84     3568.55     44.41 o 
   2   4   3      931.04      990.48      8.77 o 
   3   4   3      464.23      474.62      6.23 o 
   4   4   3     1895.58     1843.25     11.66 o 
   5   4   3       74.52       71.46      3.45 o 
   6   4   3      687.38      730.69     12.64 o 
   7   4   3        7.98        0.75      3.19 o 
   8   4   3      225.74      223.07     11.60 o 
   9   4   3      145.85      158.25     14.32 o 
  -9   5   3      296.87      330.85     17.21 o 
  -8   5   3      212.22      202.45     10.48 o 
  -7   5   3       68.83       63.62      7.11 o 
  -6   5   3      141.43      158.86      6.29 o 
  -5   5   3       15.83        7.82      4.14 o 
  -4   5   3      502.56      492.36      7.79 o 
  -3   5   3      126.35      145.16      4.21 o 
  -2   5   3       70.36       61.84      3.38 o 
  -1   5   3        0.04        1.96      2.98 o 
   0   5   3     6147.27     6106.37     25.72 o 
   1   5   3     1011.38     1061.93      9.13 o 
   2   5   3     1569.74     1682.71     14.30 o 
   3   5   3      191.58      183.12      6.61 o 
   4   5   3       84.01       99.82      5.35 o 
   5   5   3       66.86       59.49      4.86 o 
   6   5   3      913.15      967.63     21.74 o 
   7   5   3      187.58      198.67      8.59 o 
   8   5   3      150.21      147.16     11.80 o 
   9   5   3        0.27        7.24     20.69 o 
  -9   6   3       26.12       31.84     16.53 o 
  -8   6   3      374.82      400.19     12.37 o 
  -7   6   3      377.07      401.37     16.47 o 
  -6   6   3       22.29       28.37      6.39 o 
  -5   6   3        2.15        0.16      1.92 o 
  -4   6   3       30.57       29.34      3.98 o 
  -3   6   3        1.20        1.96      2.41 o 
  -2   6   3       18.67       15.82      3.54 o 
  -1   6   3        0.43       -2.55      2.55 o 
   0   6   3      735.22      786.47     11.04 o 
   1   6   3      279.94      308.75      7.03 o 
   2   6   3      228.97      247.65      4.66 o 
   3   6   3      203.39      195.74      7.61 o 
   4   6   3      106.35      112.16      6.91 o 
   5   6   3        1.37        2.90      6.64 o 
   6   6   3      582.96      550.36     13.79 o 
   7   6   3      110.91       99.27     13.49 o 
   8   6   3      229.64      228.36     17.47 o 
   9   6   3        0.06        1.88     25.77 o 
  -8   7   3      392.12      400.65     14.09 o 
  -7   7   3        9.37        5.00     11.45 o 
  -6   7   3      271.73      267.50      8.13 o 
  -5   7   3      298.98      327.57      9.08 o 
  -4   7   3      552.23      531.87      8.69 o 
  -3   7   3      189.46      188.45      6.32 o 
  -2   7   3     2339.28     2452.20     20.92 o 
  -1   7   3      629.85      660.98     11.34 o 
   0   7   3       12.65        5.01      4.93 o 
   1   7   3        0.70        2.25      3.50 o 
   2   7   3      291.40      250.37      5.38 o 
   3   7   3        7.55        1.79      1.62 o 
   4   7   3      426.95      446.56     13.19 o 
   5   7   3       23.81       20.20      8.02 o 
   6   7   3      647.14      626.89     15.12 o 
   7   7   3      135.90      134.88     13.62 o 
   8   7   3       22.82       17.17     18.79 o 
  -8   8   3       79.46       74.80     19.30 o 
  -7   8   3      113.86      124.41     11.96 o 
  -6   8   3       21.04       18.53      9.13 o 
  -5   8   3      808.69      854.73     14.98 o 
  -4   8   3      932.38      945.55     11.43 o 
  -3   8   3      358.25      381.58      8.60 o 
  -2   8   3      918.41      936.90     20.02 o 
  -1   8   3      533.90      568.52     11.75 o 
   0   8   3        0.36       -1.80      4.86 o 
   1   8   3       19.45       22.06      4.77 o 
   2   8   3      156.45      164.35      5.31 o 
   3   8   3      108.28      114.77      7.85 o 
   4   8   3       22.06       24.22      8.30 o 
   5   8   3       67.77       69.08      8.42 o 
   6   8   3       10.38        1.38      2.65 o 
   7   8   3      220.34      215.38     11.96 o 
   8   8   3       86.47       96.40     20.48 o 
  -8   9   3        0.15       -2.51     16.83 o 
  -7   9   3       19.92       24.20     17.60 o 
  -6   9   3      126.28      110.92     12.81 o 
  -5   9   3      122.71      117.32      8.54 o 
  -4   9   3      419.94      471.47      9.92 o 
  -3   9   3      767.81      728.21     12.72 o 
  -2   9   3       21.72       20.68      5.93 o 
  -1   9   3        2.33       -0.38      5.69 o 
   0   9   3       92.71       84.96      6.39 o 
   1   9   3       44.21       43.43      5.77 o 
   2   9   3       14.46       21.51      4.99 o 
   3   9   3      329.21      310.08     14.58 o 
   4   9   3       35.51       26.67      8.98 o 
   5   9   3        3.39       -1.00     10.24 o 
   6   9   3        0.39        4.37     12.74 o 
   7   9   3       37.61       34.03     12.68 o 
   8   9   3       30.89       22.74     21.07 o 
  -7  10   3       23.73       11.17     31.65 o 
  -6  10   3       81.77       84.08     21.14 o 
  -5  10   3        0.05       -1.33     16.72 o 
  -4  10   3        2.16       -5.12     11.35 o 
  -3  10   3       13.02       19.81     11.34 o 
  -2  10   3      642.25      680.35     12.21 o 
  -1  10   3      398.62      383.25     10.43 o 
   0  10   3       40.65       29.36      6.43 o 
   1  10   3       27.90       18.49      6.60 o 
   2  10   3       11.72        0.13      2.84 o 
   3  10   3        7.79        4.57      9.38 o 
   4  10   3       72.13       49.67     10.56 o 
   5  10   3       66.05       66.96     11.55 o 
   6  10   3      106.70      118.57     12.67 o 
   7  10   3        0.16        0.30     13.12 o 
  -6  11   3       47.79       38.75     19.50 o 
  -5  11   3       54.36       68.42     16.25 o 
  -4  11   3       18.38       11.76     15.61 o 
  -3  11   3        2.37        0.61      2.48 o 
  -2  11   3        3.32        1.00      6.66 o 
  -1  11   3       13.34       14.50      7.79 o 
   0  11   3      320.60      317.93      9.84 o 
   1  11   3       54.32       46.87      7.18 o 
   2  11   3       26.54       30.41     10.14 o 
   3  11   3       94.11       77.75     10.33 o 
   4  11   3       41.80       40.27     11.43 o 
   5  11   3       36.95       38.31     13.19 o 
   6  11   3      203.36      238.53     24.70 o 
  -6  12   3       97.81       70.82     31.62 o 
  -5  12   3       29.10       25.83     19.33 o 
  -4  12   3        6.70       -0.74     15.91 o 
  -3  12   3       64.40       73.50     16.69 o 
  -2  12   3       30.20       26.90     13.00 o 
  -1  12   3      238.88      239.02      9.67 o 
   0  12   3       69.87       71.18      9.12 o 
   1  12   3       11.19        1.55     10.24 o 
   2  12   3       69.56       74.18     11.43 o 
   3  12   3       46.94       53.87     11.59 o 
   4  12   3       15.67        0.42      3.71 o 
   5  12   3        4.34        6.96     20.14 o 
  -4  13   3      106.04      113.16     21.60 o 
  -3  13   3       16.95       18.07     19.82 o 
  -2  13   3        9.59        7.18     17.00 o 
  -1  13   3       12.81       23.78     15.79 o 
   0  13   3       51.81       43.65     15.66 o 
   1  13   3      343.29      292.24     18.11 o 
   2  13   3       55.52       47.48     13.32 o 
   3  13   3      117.78      129.34     18.40 o 
   4  13   3      112.69      153.41     18.77 o 
  -3  14   3       81.96       85.15     21.56 o 
  -2  14   3       22.95       23.10     20.70 o 
  -1  14   3        4.43       -2.00      5.93 o 
   0  14   3       10.41        2.88     33.25 o 
   1  14   3       15.77       22.49     19.55 o 
   2  14   3       15.76       13.27     21.15 o 
   3  14   3        9.34       26.93     21.89 o 
 -10   0   4      280.11      344.82     31.86 o 
  -9   0   4       79.67       76.72     25.98 o 
  -8   0   4       93.39       97.50     17.49 o 
  -7   0   4      348.61      321.87     14.07 o 
  -6   0   4      166.29      157.68     10.02 o 
  -5   0   4        4.85        5.06      8.78 o 
  -4   0   4       32.37       24.87      1.93 o 
  -3   0   4     7875.98     7504.75     34.20 o 
  -2   0   4    10934.70     9937.58     33.51 o 
   2   0   4     1355.55     1356.76     19.09 o 
   3   0   4     1463.02     1436.21     12.08 o 
   4   0   4      729.04      733.83      7.53 o 
   5   0   4      451.30      464.50     12.34 o 
   6   0   4        0.04       -0.57      1.45 o 
   7   0   4      485.68      476.26     14.94 o 
   8   0   4       60.11       60.24     12.00 o 
   9   0   4        4.16       -3.71     17.75 o 
  10   0   4       64.94       55.59     25.59 o 
 -10   1   4        6.07       22.21     31.68 o 
  -9   1   4        5.57       10.13     17.28 o 
  -8   1   4       96.39      101.54     24.45 o 
  -7   1   4      605.58      642.95     11.95 o 
  -6   1   4       12.06       14.91      5.53 o 
  -5   1   4      653.42      687.18     15.14 o 
  -4   1   4      527.65      540.54      5.75 o 
  -3   1   4        1.88        1.04      2.93 o 
   0   1   4     3685.77     3210.67     21.01 o 
   1   1   4    13738.14    11324.91    159.68 o 
   2   1   4    33109.07    26446.20   1919.74 o 
   3   1   4     1022.78      976.30      7.77 o 
   4   1   4      276.56      276.73      4.93 o 
   5   1   4     1117.45     1167.17      7.91 o 
   6   1   4       16.36       15.58      3.90 o 
   7   1   4      156.00      163.67      7.26 o 
   8   1   4      106.68       92.72     10.76 o 
   9   1   4        6.29        7.33     13.44 o 
  10   1   4        0.21       -0.15     23.98 o 
  -9   2   4       98.01      100.38     26.30 o 
  -8   2   4       11.09       10.57     11.83 o 
  -7   2   4        0.18        2.19      5.12 o 
  -6   2   4      159.58      159.49      7.39 o 
  -5   2   4      631.38      664.39      9.97 o 
  -4   2   4     5817.58     5795.51     38.93 o 
  -3   2   4        1.48       -0.09      0.38 o 
  -2   2   4      188.93      195.53      3.51 o 
  -1   2   4     3414.40     3322.21     43.01 o 
   0   2   4      135.83      138.54      3.18 o 
   1   2   4     7355.21     6595.29     97.37 o 
   2   2   4     2648.77     2651.79     29.96 o 
   3   2   4      369.29      403.82      4.85 o 
   4   2   4     3474.50     3541.24     20.94 o 
   5   2   4       42.40       40.59      3.01 o 
   6   2   4       99.84      103.35      4.02 o 
   7   2   4       57.79       48.74      6.89 o 
   8   2   4        6.36        4.77     13.44 o 
   9   2   4      251.49      250.27     14.02 o 
  -9   3   4       14.43        3.18     17.18 o 
  -8   3   4        9.12       11.07     13.09 o 
  -7   3   4        7.14        3.42      7.52 o 
  -6   3   4      451.01      462.22     10.10 o 
  -5   3   4      249.09      235.85      7.40 o 
  -4   3   4     1271.50     1291.73     10.87 o 
  -3   3   4     2537.92     2532.00     12.32 o 
  -2   3   4      138.84      121.01      2.89 o 
  -1   3   4        0.82        1.01      0.69 o 
   0   3   4     1131.97     1096.92     11.10 o 
   1   3   4     1305.92     1263.49     21.35 o 
   2   3   4       20.37       21.69      4.67 o 
   3   3   4      920.85      908.23      9.47 o 
   4   3   4       33.80       35.17      2.56 o 
   5   3   4       12.30       14.00      3.21 o 
   6   3   4       82.48       77.17      6.06 o 
   7   3   4      115.92      108.89      7.67 o 
   8   3   4       68.04       64.94     10.52 o 
   9   3   4       33.90       28.98     15.24 o 
  -9   4   4        8.99        1.29     17.80 o 
  -8   4   4      104.29      105.66      9.56 o 
  -7   4   4        0.58       -0.43      0.83 o 
  -6   4   4      113.17      103.48      5.51 o 
  -5   4   4       70.21       71.08      5.09 o 
  -4   4   4     1918.03     1931.79     18.61 o 
  -3   4   4      552.30      552.20      7.12 o 
  -2   4   4       22.29       20.93      2.07 o 
  -1   4   4        6.30        7.48      2.17 o 
   0   4   4      106.29      112.75      2.37 o 
   1   4   4       82.08       89.58      3.22 o 
   2   4   4     1884.73     1962.75     15.01 o 
   3   4   4     1012.96     1094.92     14.28 o 
   4   4   4     2020.62     2053.59     20.91 o 
   5   4   4      134.91      132.12      3.84 o 
   6   4   4       18.28       11.94      6.63 o 
   7   4   4       10.27        9.64      7.45 o 
   8   4   4        0.06        2.24     14.08 o 
   9   4   4      399.34      401.98     15.66 o 
  -9   5   4       12.02        9.62     12.62 o 
  -8   5   4       30.63       33.32     11.12 o 
  -7   5   4        3.67       -0.19      5.56 o 
  -6   5   4      436.72      454.76      8.99 o 
  -5   5   4       86.91       80.25      5.24 o 
  -4   5   4      101.67      103.01      4.93 o 
  -3   5   4      399.17      365.63      5.56 o 
  -2   5   4     1463.11     1528.30     14.50 o 
  -1   5   4      265.94      283.16      7.63 o 
   0   5   4     1344.09     1380.23     15.76 o 
   1   5   4       35.47       41.52      3.06 o 
   2   5   4      943.66      874.85     24.06 o 
   3   5   4      902.68      954.80     11.45 o 
   4   5   4      218.29      216.97      6.75 o 
   5   5   4       69.53       60.84      5.72 o 
   6   5   4      253.03      253.75      9.87 o 
   7   5   4      199.54      221.43     11.23 o 
   8   5   4      351.39      376.81     23.49 o 
   9   5   4       15.15        7.79     19.51 o 
  -9   6   4      127.21      143.75     17.50 o 
  -8   6   4        0.17        2.96     10.47 o 
  -7   6   4        6.43        0.48      7.48 o 
  -6   6   4      186.11      180.75      6.99 o 
  -5   6   4      372.98      395.93      8.20 o 
  -4   6   4       34.91       27.63      4.68 o 
  -3   6   4       73.77       71.65      3.57 o 
  -2   6   4       86.77       81.38      4.45 o 
  -1   6   4       95.34       88.24      5.93 o 
   0   6   4       84.41       97.80      6.46 o 
   1   6   4      143.65      154.17      4.67 o 
   2   6   4      355.38      337.61      5.34 o 
   3   6   4      407.75      387.67      9.97 o 
   4   6   4      401.71      391.39     10.16 o 
   5   6   4       86.18       87.63      7.19 o 
   6   6   4       31.82       30.74      7.86 o 
   7   6   4      267.07      288.36     16.17 o 
   8   6   4      122.09      115.05     16.22 o 
   9   6   4       11.61       10.86     19.96 o 
  -8   7   4       15.05       17.21     11.67 o 
  -7   7   4      239.59      251.61      9.95 o 
  -6   7   4       12.76        9.46      7.18 o 
  -5   7   4       10.96        2.34      3.16 o 
  -4   7   4      264.98      245.63      6.56 o 
  -3   7   4        4.56        2.79      3.75 o 
  -2   7   4      591.35      557.78      8.92 o 
  -1   7   4      321.07      317.48      9.03 o 
   0   7   4     1123.28     1204.14     14.48 o 
   1   7   4      406.66      440.55     10.01 o 
   2   7   4      414.32      441.62      7.62 o 
   3   7   4      187.05      192.80      8.63 o 
   4   7   4      293.60      317.06     10.94 o 
   5   7   4      131.37      126.50      8.25 o 
   6   7   4      483.96      461.57     13.79 o 
   7   7   4       25.44       31.17     11.49 o 
   8   7   4       17.27        6.59     17.05 o 
  -8   8   4        0.05       -3.42     18.07 o 
  -7   8   4        3.76        5.27     15.20 o 
  -6   8   4       40.13       38.25      8.95 o 
  -5   8   4      117.56       99.26      7.72 o 
  -4   8   4      759.18      783.26     10.45 o 
  -3   8   4      729.08      741.45      9.37 o 
  -2   8   4      882.65      945.03     26.46 o 
  -1   8   4        0.17        4.41      7.05 o 
   0   8   4       39.08       50.86      5.85 o 
   1   8   4       68.29       68.44      5.26 o 
   2   8   4       73.19       67.67      5.57 o 
   3   8   4      262.39      278.86      9.95 o 
   4   8   4      520.04      510.18     14.19 o 
   5   8   4       13.94       11.82      8.61 o 
   6   8   4        3.07        0.40      5.13 o 
   7   8   4       82.40       70.39     11.44 o 
   8   8   4        5.78       -0.34      6.06 o 
  -8   9   4      148.15      148.88     22.67 o 
  -7   9   4        1.77        3.87     26.58 o 
  -6   9   4       22.57       19.49     15.01 o 
  -5   9   4      717.73      705.57     16.72 o 
  -4   9   4       85.19       86.21      7.54 o 
  -3   9   4      267.95      265.26     12.46 o 
  -2   9   4      338.92      335.92      9.52 o 
  -1   9   4       16.57       18.49      7.43 o 
   0   9   4      541.84      558.81     12.27 o 
   1   9   4      189.14      185.11      7.71 o 
   2   9   4      465.53      490.51      8.97 o 
   3   9   4       63.87       47.16      8.20 o 
   4   9   4       74.04       74.23      8.26 o 
   5   9   4       10.95        0.10      3.43 o 
   6   9   4       72.54       69.01     13.45 o 
   7   9   4        4.78        4.35      5.63 o 
  -7  10   4       18.17       17.13     31.83 o 
  -6  10   4       21.74       23.94     18.24 o 
  -5  10   4       13.06        7.73     13.79 o 
  -4  10   4       53.87       38.21     14.18 o 
  -3  10   4     1697.46     1698.26     28.41 o 
  -2  10   4        6.60       -4.71      5.40 o 
  -1  10   4      137.63      148.72      9.42 o 
   0  10   4      157.05      159.49      8.45 o 
   1  10   4      618.02      615.12     15.24 o 
   2  10   4        0.40       -3.44      5.70 o 
   3  10   4      178.18      203.67     10.09 o 
   4  10   4       88.43      110.27     10.32 o 
   5  10   4       54.59       41.96     11.42 o 
   6  10   4        2.33        4.27     17.21 o 
   7  10   4       29.74       31.67     15.60 o 
  -6  11   4        3.86       -3.12      7.25 o 
  -5  11   4        7.51        3.54     20.76 o 
  -4  11   4       15.32       17.55     14.98 o 
  -3  11   4        1.01        3.62     13.71 o 
  -2  11   4      119.83      123.61     13.48 o 
  -1  11   4      419.39      385.10     11.80 o 
   0  11   4       33.38       37.15      8.53 o 
   1  11   4      113.05      108.47     12.94 o 
   2  11   4       74.19       63.61     10.44 o 
   3  11   4      305.38      301.50     12.04 o 
   4  11   4       61.47       49.43     11.79 o 
   5  11   4      132.67      140.04     14.01 o 
   6  11   4       32.76       33.96     18.50 o 
  -5  12   4        8.69       18.53     18.19 o 
  -4  12   4        0.01       -1.16     13.49 o 
  -3  12   4        3.61       -2.02     34.61 o 
  -2  12   4       31.38       24.72     15.51 o 
  -1  12   4       52.28       37.97     10.77 o 
   0  12   4      109.57       91.11     10.29 o 
   1  12   4       29.28       32.37     13.62 o 
   2  12   4      930.88      956.71     24.98 o 
   3  12   4       77.08       70.07     12.88 o 
   4  12   4        2.94       -2.33     13.98 o 
   5  12   4       18.03       13.57     14.84 o 
  -4  13   4       82.90       89.94     21.45 o 
  -3  13   4        0.06       -2.42     14.41 o 
  -2  13   4      192.78      208.75     17.03 o 
  -1  13   4        6.83        0.41      1.44 o 
   0  13   4       55.86       52.72     15.61 o 
   1  13   4        4.61        0.91     12.00 o 
   2  13   4       25.77       18.70     14.09 o 
   3  13   4       40.31       40.05     14.34 o 
   4  13   4       52.31       49.73     18.96 o 
  -3  14   4        0.16        0.68      3.46 o 
  -2  14   4       20.96       20.73     19.98 o 
  -1  14   4       12.65       10.78     34.17 o 
   0  14   4        1.18       -7.38     14.57 o 
   1  14   4        7.63        9.47     19.87 o 
   2  14   4        0.91       -5.55     24.90 o 
   3  14   4        3.99        1.02     25.22 o 
 -10   1   5        4.16       15.96     34.01 o 
  -9   1   5      187.06      205.75     26.57 o 
  -8   1   5        0.35        3.80     12.88 o 
  -7   1   5      339.41      342.47      9.61 o 
  -6   1   5      305.90      312.63      9.95 o 
  -5   1   5      431.56      412.47      7.03 o 
  -4   1   5      945.16      954.54      8.78 o 
  -3   1   5     6416.77     5722.22     26.05 o 
  -2   1   5     5072.43     4493.20     35.83 o 
  -1   1   5     4179.84     3892.45     70.38 o 
   0   1   5      543.00      487.42      6.27 o 
   1   1   5     1997.59     1997.02     12.83 o 
   2   1   5     7108.21     6939.78     80.89 o 
   3   1   5     3860.77     3877.80     44.92 o 
   4   1   5       59.88       57.37      1.99 o 
   5   1   5        0.74        1.71      1.68 o 
   6   1   5      723.65      744.87     10.52 o 
   7   1   5        1.28       -1.24      6.13 o 
   8   1   5       28.72       28.05     11.32 o 
   9   1   5       38.01       42.56     17.31 o 
  -9   2   5      166.95      125.96     26.65 o 
  -8   2   5       80.77       78.29     10.45 o 
  -7   2   5        7.84       11.05     11.13 o 
  -6   2   5      114.64      116.56      4.92 o 
  -5   2   5     1083.43     1100.46     11.74 o 
  -4   2   5      284.18      260.78      4.28 o 
  -3   2   5      392.45      347.23      6.60 o 
  -2   2   5     7362.35     6655.40     49.63 o 
  -1   2   5     2042.12     1930.16     27.38 o 
   0   2   5      169.56      159.63      5.56 o 
   1   2   5     1681.66     1654.92     20.17 o 
   2   2   5    10004.21     9070.63    100.26 o 
   3   2   5       85.07       84.46      3.60 o 
   4   2   5      166.36      167.83      4.24 o 
   5   2   5      833.09      875.28      7.19 o 
   6   2   5      301.50      302.54     10.26 o 
   7   2   5      229.93      246.51      8.21 o 
   8   2   5        3.46        0.44      3.62 o 
   9   2   5      131.21      124.13     13.83 o 
  -9   3   5        4.48        3.71     25.44 o 
  -8   3   5        8.04        2.28      3.83 o 
  -7   3   5        6.11        7.90      7.48 o 
  -6   3   5       23.67       19.14      4.79 o 
  -5   3   5      795.94      780.97     11.94 o 
  -4   3   5     5717.12     5458.91     35.92 o 
  -3   3   5     4915.88     4939.85     34.47 o 
  -2   3   5      236.84      245.63      6.83 o 
  -1   3   5      216.98      193.30     12.73 o 
   0   3   5     6535.65     6011.98     63.44 o 
   1   3   5       39.28       42.40      2.37 o 
   2   3   5       63.21       58.45      3.58 o 
   3   3   5     1446.42     1522.95     14.38 o 
   4   3   5     2207.33     2122.63     24.65 o 
   5   3   5       92.12       79.14      5.07 o 
   6   3   5        0.11       -2.58      3.05 o 
   7   3   5       29.30       14.64      8.73 o 
   8   3   5      119.83      128.32     11.91 o 
   9   3   5       43.66       37.75     13.67 o 
  -9   4   5      136.38      115.99     17.78 o 
  -8   4   5       27.29       24.84     10.19 o 
  -7   4   5       85.63       88.89      7.41 o 
  -6   4   5      749.61      768.11     10.39 o 
  -5   4   5      486.91      478.68      7.10 o 
  -4   4   5     2691.67     2809.55     17.82 o 
  -3   4   5      571.01      593.21      8.18 o 
  -2   4   5        9.94       18.02      2.21 o 
  -1   4   5      129.77      132.44      3.02 o 
   0   4   5      748.33      790.98     20.95 o 
   1   4   5        0.18        3.77      2.52 o 
   2   4   5      908.77      883.94     13.76 o 
   3   4   5      190.48      168.95      4.95 o 
   4   4   5       33.70       23.53      5.56 o 
   5   4   5       56.78       52.99      2.68 o 
   6   4   5        0.74       -2.28      3.95 o 
   7   4   5     1153.45     1220.36     20.17 o 
   8   4   5      234.25      249.72     12.43 o 
   9   4   5      150.59      140.00     16.15 o 
  -9   5   5        0.49        2.55     18.11 o 
  -8   5   5        7.06       -0.19      4.69 o 
  -7   5   5       85.61       77.06      7.54 o 
  -6   5   5       26.49       24.05      5.53 o 
  -5   5   5       74.43       69.27      5.39 o 
  -4   5   5        6.23       -1.18      2.58 o 
  -3   5   5      829.66      906.61      9.29 o 
  -2   5   5      157.81      183.67      3.65 o 
  -1   5   5       55.57       60.27      2.01 o 
   0   5   5     3466.68     3515.96     32.00 o 
   1   5   5      572.47      608.62      9.43 o 
   2   5   5      663.59      687.01     28.99 o 
   3   5   5      751.46      724.49     12.24 o 
   4   5   5      365.66      376.63      9.22 o 
   5   5   5      745.24      747.55     11.30 o 
   6   5   5       98.51       75.90      7.44 o 
   7   5   5       73.52       75.25     10.98 o 
   8   5   5       93.64       97.73     12.27 o 
   9   5   5       17.88       14.77     15.89 o 
  -9   6   5       24.92       33.82     16.81 o 
  -8   6   5      462.64      505.26     18.83 o 
  -7   6   5        4.58        5.50      5.21 o 
  -6   6   5       29.00       24.29      6.63 o 
  -5   6   5       82.92       74.91      5.49 o 
  -4   6   5       80.67       76.75      4.89 o 
  -3   6   5       11.54       10.62      3.27 o 
  -2   6   5      513.00      524.55      7.09 o 
  -1   6   5      584.21      642.58      8.20 o 
   0   6   5      469.33      475.45      6.23 o 
   1   6   5       52.46       57.64      3.64 o 
   2   6   5      965.32     1007.12     13.91 o 
   3   6   5       18.08       16.52      6.28 o 
   4   6   5      281.26      288.13      9.10 o 
   5   6   5      118.31      114.10      6.78 o 
   6   6   5      265.14      282.92     10.09 o 
   7   6   5      221.18      205.11     11.61 o 
   8   6   5      134.52      134.52     13.42 o 
   9   6   5       15.55       15.50     29.22 o 
  -8   7   5       10.45        7.65     12.85 o 
  -7   7   5        2.86       -1.13      1.96 o 
  -6   7   5       44.41       37.96      7.57 o 
  -5   7   5       22.73       20.47      5.99 o 
  -4   7   5        3.84        0.75      1.60 o 
  -3   7   5      908.76      898.89     19.49 o 
  -2   7   5     1518.78     1539.77     13.16 o 
  -1   7   5        1.51        1.25      5.62 o 
   0   7   5        0.62        0.35      1.13 o 
   1   7   5      989.03     1014.22     19.15 o 
   2   7   5      207.11      202.80      5.02 o 
   3   7   5      265.55      281.05      9.77 o 
   4   7   5        8.68        7.54      9.42 o 
   5   7   5      258.13      260.34     10.09 o 
   6   7   5       34.12       34.75     12.71 o 
   7   7   5       18.99       11.92     11.73 o 
   8   7   5       10.55       11.35     17.35 o 
  -8   8   5       48.51       39.47     15.30 o 
  -7   8   5       28.53       15.44     15.90 o 
  -6   8   5        2.01        0.61      5.11 o 
  -5   8   5      138.01      140.93      7.60 o 
  -4   8   5       61.82       59.36      5.45 o 
  -3   8   5       28.22       22.50      4.50 o 
  -2   8   5        1.53       -3.95      4.84 o 
  -1   8   5        0.29        1.81      7.87 o 
   0   8   5       36.77       34.83      4.48 o 
   1   8   5       14.67       13.01      6.18 o 
   2   8   5      108.66       97.61      4.85 o 
   3   8   5      244.76      245.37     10.17 o 
   4   8   5      262.38      264.84     10.57 o 
   5   8   5       48.52       38.81      9.13 o 
   6   8   5       77.90       75.15     14.37 o 
   7   8   5        4.01        0.66      6.75 o 
   8   8   5        0.00        4.28     18.01 o 
  -7   9   5        5.16       -0.02     24.96 o 
  -6   9   5        0.55       -1.47     10.03 o 
  -5   9   5       15.01       14.43     12.40 o 
  -4   9   5        1.49        4.47      9.59 o 
  -3   9   5        2.68        0.33      1.65 o 
  -2   9   5       86.10       88.97      6.72 o 
  -1   9   5      543.41      556.80     18.46 o 
   0   9   5        6.90        8.95     15.12 o 
   1   9   5       58.78       48.81      6.18 o 
   2   9   5      356.25      398.92     13.20 o 
   3   9   5       11.31       16.32      7.97 o 
   4   9   5        4.08        2.94      6.05 o 
   5   9   5        2.10       -1.64      2.93 o 
   6   9   5        0.07       -3.80     12.37 o 
   7   9   5        0.35       -2.61     15.22 o 
  -7  10   5       10.40        5.59     22.37 o 
  -6  10   5        0.11        6.96     13.98 o 
  -5  10   5        0.00       -0.50      2.00 o 
  -4  10   5      179.33      176.38     13.72 o 
  -3  10   5       28.73       27.99     12.47 o 
  -2  10   5        0.08       -4.28      5.44 o 
  -1  10   5       59.29       53.35      9.44 o 
   0  10   5      795.50      813.39     14.53 o 
   1  10   5      938.47      938.21     19.96 o 
   2  10   5      115.92       97.91      9.96 o 
   3  10   5      120.44      116.42      9.66 o 
   4  10   5      144.50      146.56     12.06 o 
   5  10   5      283.22      292.48     12.54 o 
   6  10   5        1.45        0.29      7.49 o 
   7  10   5       11.93       11.55     15.76 o 
  -6  11   5       19.47        2.68     14.35 o 
  -5  11   5        4.35       -1.05     12.45 o 
  -4  11   5       11.86       15.03     16.33 o 
  -3  11   5      175.34      146.55     15.43 o 
  -2  11   5        6.40        6.10     12.99 o 
  -1  11   5       84.62       70.34     11.21 o 
   0  11   5       11.94       13.93      9.09 o 
   1  11   5       22.39       10.24     12.07 o 
   2  11   5      153.79      175.43     10.96 o 
   3  11   5       13.78       10.98     11.36 o 
   4  11   5        0.20        1.27      8.70 o 
   5  11   5        0.06        5.62     14.59 o 
   6  11   5      210.01      240.52     26.70 o 
  -5  12   5        6.51       11.33     18.37 o 
  -4  12   5       50.71       52.32     18.29 o 
  -3  12   5        4.95       -0.09     19.57 o 
  -2  12   5       28.23       40.36     15.23 o 
  -1  12   5       65.54       38.78     10.97 o 
   0  12   5        2.38       -2.67      3.41 o 
   1  12   5       36.81       37.60     13.98 o 
   2  12   5       45.79       45.48     12.18 o 
   3  12   5       42.65       51.78     12.93 o 
   4  12   5       14.41        8.77     17.33 o 
   5  12   5        6.92        4.99     15.46 o 
  -4  13   5        0.17        8.11     25.12 o 
  -3  13   5       52.87       62.88     19.21 o 
  -2  13   5        0.08       -0.72      1.76 o 
  -1  13   5        2.02       -0.73      8.18 o 
   0  13   5       41.39       53.02     16.36 o 
   1  13   5      211.63      223.46     16.48 o 
   2  13   5       16.75       23.98     13.90 o 
   3  13   5        0.22       -5.97     10.67 o 
   4  13   5        4.82       -1.09     10.75 o 
  -3  14   5        6.71        6.20     19.75 o 
  -2  14   5        0.26       -0.16      9.54 o 
  -1  14   5        8.83        9.63     33.83 o 
   0  14   5        2.01        5.24     18.85 o 
   1  14   5       86.80       66.64     21.36 o 
   2  14   5        3.57        3.77     20.12 o 
   3  14   5       35.52       35.25     21.38 o 
  -8   0   6      112.04      116.03     13.25 o 
  -7   0   6      522.93      572.59     17.01 o 
  -6   0   6      160.64      148.57     11.92 o 
  -5   0   6       69.92       69.64      3.24 o 
  -4   0   6       12.08        8.61      9.19 o 
  -3   0   6       40.90       45.43      9.27 o 
  -2   0   6      165.47      152.92     10.52 o 
  -1   0   6     1761.18     1663.23     21.24 o 
   0   0   6      170.48      155.17      9.35 o 
   1   0   6    11437.08    10124.15    175.46 o 
   2   0   6     5376.99     5058.33     38.54 o 
   3   0   6     2363.06     2103.88     17.82 o 
   4   0   6     4091.19     4051.25     27.92 o 
   5   0   6      307.16      316.60      4.15 o 
   6   0   6       66.88       57.46      5.06 o 
   7   0   6       85.78       90.93      9.64 o 
   8   0   6      376.13      413.01     15.11 o 
   9   0   6       21.41       11.74     26.09 o 
  -9   1   6      128.86      121.34     26.47 o 
  -8   1   6      359.81      363.75     15.33 o 
  -7   1   6       23.14       25.33      8.38 o 
  -6   1   6       82.30       82.19      7.35 o 
  -5   1   6       52.52       47.76      2.21 o 
  -4   1   6        1.32        1.08      5.01 o 
  -3   1   6      758.85      750.46     12.85 o 
  -2   1   6     3850.76     3628.90     19.98 o 
  -1   1   6      605.02      554.04      9.46 o 
   0   1   6      559.46      526.84      7.97 o 
   1   1   6      953.78      979.82      5.13 o 
   2   1   6     1372.03     1331.87     15.41 o 
   3   1   6      152.79      147.77      4.37 o 
   4   1   6      546.97      573.26      8.89 o 
   5   1   6       17.03       16.63      2.44 o 
   6   1   6       28.96       25.12      3.68 o 
   7   1   6       66.44       67.05      7.40 o 
   8   1   6        1.49        0.25      2.45 o 
   9   1   6      119.36      129.50     18.80 o 
  -9   2   6       61.11       57.03     26.00 o 
  -8   2   6       54.73       54.76     10.39 o 
  -7   2   6       20.95       17.38     11.32 o 
  -6   2   6      599.41      614.90      8.55 o 
  -5   2   6       65.02       66.75      2.97 o 
  -4   2   6      385.76      370.39      5.46 o 
  -3   2   6     1596.12     1591.36     37.74 o 
  -2   2   6        0.10       -0.89      2.10 o 
  -1   2   6      715.83      665.95     16.11 o 
   0   2   6       31.37       29.13      2.37 o 
   1   2   6      115.24      130.44      2.89 o 
   2   2   6     1582.82     1574.31     10.71 o 
   3   2   6      251.85      252.26      4.20 o 
   4   2   6      699.84      682.92     13.89 o 
   5   2   6      265.89      264.73      6.93 o 
   6   2   6       34.87       39.21      4.61 o 
   7   2   6      299.32      322.80     11.72 o 
   8   2   6        2.93        4.54     14.84 o 
   9   2   6      208.09      220.19     14.09 o 
  -9   3   6        6.99       11.49     23.18 o 
  -8   3   6       92.03       92.89     10.99 o 
  -7   3   6       89.20       86.06      8.56 o 
  -6   3   6       76.23       68.60      5.08 o 
  -5   3   6      526.46      519.20      6.40 o 
  -4   3   6     1167.04     1192.68      9.12 o 
  -3   3   6      917.08      984.43      9.40 o 
  -2   3   6     1491.76     1560.14     10.69 o 
  -1   3   6      252.44      217.10     10.55 o 
   0   3   6      300.19      326.85      6.89 o 
   1   3   6     2581.08     2527.66     27.47 o 
   2   3   6       84.49      100.18      4.02 o 
   3   3   6      521.06      548.40      8.42 o 
   4   3   6      636.21      688.80     23.02 o 
   5   3   6       45.83       41.83      4.11 o 
   6   3   6       65.45       67.56      8.22 o 
   7   3   6       14.91       16.74      8.67 o 
   8   3   6       53.30       52.09     10.52 o 
   9   3   6       26.09       30.21     15.31 o 
  -9   4   6        0.23        0.76     43.10 o 
  -8   4   6        0.50        2.36     11.40 o 
  -7   4   6       25.28       13.53      8.36 o 
  -6   4   6       85.01       64.24      5.52 o 
  -5   4   6       88.38       83.72      6.35 o 
  -4   4   6      598.96      577.72     11.99 o 
  -3   4   6      491.55      457.53      6.89 o 
  -2   4   6      545.58      577.71      6.38 o 
  -1   4   6      106.33      114.60      5.13 o 
   0   4   6      417.36      413.65     11.47 o 
   1   4   6      556.23      602.67      6.97 o 
   2   4   6     1741.37     1847.70     34.56 o 
   3   4   6     1144.55     1253.83     16.60 o 
   4   4   6     1158.61     1159.44     26.17 o 
   5   4   6      383.90      397.72     10.68 o 
   6   4   6      487.68      497.25     13.25 o 
   7   4   6      242.04      245.11     11.67 o 
   8   4   6      113.99      119.72     11.63 o 
   9   4   6       79.32       84.05     14.04 o 
  -9   5   6       26.62       24.09     19.57 o 
  -8   5   6        0.13       -0.34      1.99 o 
  -7   5   6       51.22       46.02      7.67 o 
  -6   5   6      673.38      678.11      9.71 o 
  -5   5   6      110.80      114.37      5.80 o 
  -4   5   6      289.59      304.19      6.72 o 
  -3   5   6      409.49      423.74      6.14 o 
  -2   5   6      940.28      996.42      9.68 o 
  -1   5   6      194.82      184.65      4.15 o 
   0   5   6       28.60       23.57      4.65 o 
   1   5   6      584.02      621.60      7.62 o 
   2   5   6       25.47       21.38      5.35 o 
   3   5   6      132.52      147.36      6.53 o 
   4   5   6        7.79        5.67      4.73 o 
   5   5   6        9.67        6.97      5.49 o 
   6   5   6      312.63      322.60     10.22 o 
   7   5   6       89.36       86.77     10.20 o 
   8   5   6      128.91      124.71     13.21 o 
   9   5   6       12.56       15.21     17.49 o 
  -9   6   6       35.63       41.76     20.92 o 
  -8   6   6      202.86      197.65     11.89 o 
  -7   6   6      301.09      323.85      9.82 o 
  -6   6   6      326.06      322.64      8.33 o 
  -5   6   6       19.54        9.74      5.71 o 
  -4   6   6       25.31       20.17      4.75 o 
  -3   6   6      748.85      811.91     10.55 o 
  -2   6   6      362.11      380.02      5.97 o 
  -1   6   6       10.83       14.78      2.92 o 
   0   6   6      763.77      831.26      6.88 o 
   1   6   6      258.05      268.40      4.65 o 
   2   6   6       18.10       26.43     12.26 o 
   3   6   6      750.18      795.85     17.08 o 
   4   6   6       14.68       12.81      5.76 o 
   5   6   6       44.44       39.02      6.75 o 
   6   6   6      711.69      759.46     15.94 o 
   7   6   6      142.17      134.99      9.62 o 
   8   6   6       47.10       50.07     13.49 o 
   9   6   6      332.37      356.00     16.49 o 
  -8   7   6        0.46        0.08      0.71 o 
  -7   7   6       12.19       11.13     10.29 o 
  -6   7   6       37.82       34.81      7.35 o 
  -5   7   6       21.34       13.69      6.41 o 
  -4   7   6        9.63        8.81      5.29 o 
  -3   7   6      267.37      282.44      5.41 o 
  -2   7   6       14.07       13.91      2.90 o 
  -1   7   6      975.38      990.06     18.11 o 
   0   7   6       42.38       35.49      3.00 o 
   1   7   6        7.99        0.47      4.49 o 
   2   7   6       53.79       51.65      8.64 o 
   3   7   6      484.76      505.37     14.71 o 
   4   7   6      338.50      321.67     16.30 o 
   5   7   6       31.20       20.46      8.12 o 
   6   7   6       12.49        4.77     11.89 o 
   7   7   6      280.00      277.92     20.15 o 
   8   7   6      270.97      268.98     19.68 o 
  -8   8   6      100.79       96.82     15.81 o 
  -7   8   6       17.67       18.33     13.71 o 
  -6   8   6       37.98       40.34      9.91 o 
  -5   8   6      151.99      151.11      8.42 o 
  -4   8   6      421.85      422.81      9.53 o 
  -3   8   6     1226.40     1258.31     13.76 o 
  -2   8   6       88.37       91.51      3.72 o 
  -1   8   6       29.51       25.43      4.90 o 
   0   8   6        2.77        3.28      6.65 o 
   1   8   6       18.23       11.59      6.40 o 
   2   8   6     1355.15     1339.79     16.90 o 
   3   8   6      373.07      364.81     11.47 o 
   4   8   6       23.56        1.33      8.66 o 
   5   8   6       15.60       10.47      9.85 o 
   6   8   6        0.17        0.41      5.43 o 
   7   8   6        0.00       -1.58      6.64 o 
   8   8   6        0.07        4.94     17.95 o 
  -7   9   6       12.06        0.71      7.94 o 
  -6   9   6       42.34       48.69     13.31 o 
  -5   9   6       23.52       15.95     10.22 o 
  -4   9   6       66.95       65.09      9.32 o 
  -3   9   6        1.49        8.01     11.92 o 
  -2   9   6      522.85      457.51     15.69 o 
  -1   9   6      181.52      188.15      7.53 o 
   0   9   6      171.94      150.57      9.15 o 
   1   9   6      107.04       90.49      9.82 o 
   2   9   6        0.12        2.79      5.89 o 
   3   9   6      572.86      571.40     14.21 o 
   4   9   6      999.67     1037.79     25.34 o 
   5   9   6        0.80       -0.51      5.50 o 
   6   9   6       46.09       47.53     15.49 o 
   7   9   6        0.80       -1.64     10.42 o 
  -7  10   6        6.88       17.30     21.23 o 
  -6  10   6       25.65       26.41     13.85 o 
  -5  10   6       71.81       70.85     12.34 o 
  -4  10   6      335.74      325.71     12.47 o 
  -3  10   6      289.47      263.56     16.38 o 
  -2  10   6       19.51       11.76     11.90 o 
  -1  10   6      199.57      160.64     11.74 o 
   0  10   6       68.72       50.11      9.60 o 
   1  10   6      256.30      248.41      9.40 o 
   2  10   6      296.90      286.39     11.57 o 
   3  10   6      400.08      439.51     16.62 o 
   4  10   6        7.01       10.57     14.32 o 
   5  10   6       69.50       76.02     12.29 o 
   6  10   6        6.78        1.45     10.93 o 
   7  10   6       67.48       60.17     16.80 o 
  -6  11   6       12.81       22.82     19.15 o 
  -5  11   6       12.01       11.42     15.91 o 
  -4  11   6        0.04        7.02     21.19 o 
  -3  11   6        3.98       -0.11      5.30 o 
  -2  11   6      148.09      118.23     12.67 o 
  -1  11   6      246.74      259.93     13.56 o 
   0  11   6      113.03      106.78      9.41 o 
   1  11   6        7.05        3.63     16.19 o 
   2  11   6       36.40       34.54     10.82 o 
   3  11   6       70.26       60.77     11.10 o 
   4  11   6       54.04       27.65     11.97 o 
   5  11   6       89.10       87.23     13.30 o 
   6  11   6        7.86        7.16     19.09 o 
  -5  12   6        9.66       14.92     20.20 o 
  -4  12   6        7.14        7.12     23.25 o 
  -3  12   6        0.06       -1.23      2.69 o 
  -2  12   6       21.63       22.65     15.14 o 
  -1  12   6       80.71       71.09     11.45 o 
   0  12   6       83.00       64.21     14.33 o 
   1  12   6      881.03      939.99     23.44 o 
   2  12   6        0.56       -1.41      7.29 o 
   3  12   6      287.91      295.68     13.26 o 
   4  12   6        0.05       -5.16      7.49 o 
   5  12   6        5.53        1.81     13.59 o 
  -4  13   6       23.28       31.51     22.55 o 
  -3  13   6       71.48       82.42     18.33 o 
  -2  13   6       83.14       68.44     17.85 o 
  -1  13   6       12.02       13.74     16.64 o 
   0  13   6       24.99       28.13     17.48 o 
   1  13   6        7.05        9.62     16.76 o 
   2  13   6       87.09       91.55     14.39 o 
   3  13   6      241.64      228.96     13.65 o 
   4  13   6       22.76       21.51     17.07 o 
  -3  14   6       68.43       83.26     31.04 o 
  -2  14   6       22.11       25.60     34.20 o 
  -1  14   6       27.36       57.24     28.51 o 
   0  14   6        2.03        0.61      7.14 o 
   1  14   6        5.72        1.43      5.31 o 
   2  14   6      179.49      219.84     16.13 o 
  -8   1   7      192.54      200.97     10.99 o 
  -7   1   7      119.65      129.18      9.15 o 
  -6   1   7      352.09      365.54     11.03 o 
  -5   1   7      108.34      105.08      4.62 o 
  -4   1   7       53.48       55.72      7.59 o 
  -3   1   7       64.12       64.54      7.26 o 
  -2   1   7      525.81      546.64      8.27 o 
  -1   1   7      422.90      418.05      9.21 o 
   0   1   7       11.63       18.72      3.30 o 
   1   1   7      800.48      795.06      4.77 o 
   2   1   7        2.45       -1.15      1.15 o 
   3   1   7     2063.21     1981.00     40.08 o 
   4   1   7        2.38        1.96      2.66 o 
   5   1   7      391.51      369.56      7.57 o 
   6   1   7       12.51       10.55      5.72 o 
   7   1   7        9.36       10.35      6.96 o 
   8   1   7      243.96      251.92     12.02 o 
   9   1   7       55.48       42.07     17.73 o 
  -9   2   7       57.87       47.49     22.22 o 
  -8   2   7      265.40      266.22     11.91 o 
  -7   2   7       15.90       18.56     11.28 o 
  -6   2   7       38.66       31.94      4.93 o 
  -5   2   7      280.48      258.54      4.95 o 
  -4   2   7      930.49      952.60     12.93 o 
  -3   2   7       69.75       72.03      8.72 o 
  -2   2   7      616.08      575.57      8.06 o 
  -1   2   7     4865.98     4539.60     28.55 o 
   0   2   7     2772.88     2691.33     16.32 o 
   1   2   7      297.50      344.30      3.89 o 
   2   2   7      175.48      190.11      3.92 o 
   3   2   7      188.57      168.26      4.46 o 
   4   2   7      831.93      770.20      9.67 o 
   5   2   7      341.84      362.75      6.91 o 
   6   2   7       39.35       31.40      5.87 o 
   7   2   7       93.11      106.91      9.10 o 
   8   2   7        0.19        2.65     17.90 o 
   9   2   7      214.36      242.23     18.69 o 
  -9   3   7      165.65      164.13     27.60 o 
  -8   3   7       19.29       18.11     11.94 o 
  -7   3   7       27.17       23.11      8.89 o 
  -6   3   7       31.58       33.00      5.82 o 
  -5   3   7       19.56       16.69      4.28 o 
  -4   3   7     1745.19     1819.47     14.44 o 
  -3   3   7     1090.01     1106.90     14.16 o 
  -2   3   7      687.90      675.67      6.68 o 
  -1   3   7      306.79      296.03      4.55 o 
   0   3   7      143.69      158.91      3.71 o 
   1   3   7       40.08       34.19      2.72 o 
   2   3   7      128.43      126.81      6.54 o 
   3   3   7       14.70       14.55      1.36 o 
   4   3   7      594.37      572.17      5.37 o 
   5   3   7      226.67      235.24     12.21 o 
   6   3   7        3.35       -1.33      2.77 o 
   7   3   7      189.51      203.22     10.86 o 
   8   3   7      262.02      277.90     12.76 o 
   9   3   7       91.91       87.26     15.84 o 
  -9   4   7       41.07       41.73     17.99 o 
  -8   4   7       36.53       38.03     11.91 o 
  -7   4   7       34.58       23.13      9.23 o 
  -6   4   7      345.30      350.44      9.12 o 
  -5   4   7      143.70      137.50      5.72 o 
  -4   4   7      174.30      174.45      5.88 o 
  -3   4   7      873.07      909.09     10.06 o 
  -2   4   7     2093.19     2293.51     12.83 o 
  -1   4   7       51.07       45.79      5.28 o 
   0   4   7       66.86       67.63      2.50 o 
   1   4   7      833.97      841.40      9.71 o 
   2   4   7     1335.05     1412.45     14.95 o 
   3   4   7      131.26      120.93      4.02 o 
   4   4   7       13.33       15.28      4.36 o 
   5   4   7       84.69       90.19      7.16 o 
   6   4   7      473.80      465.41     10.91 o 
   7   4   7       56.18       41.71      9.45 o 
   8   4   7       41.06       41.51     13.38 o 
   9   4   7       29.58       28.47     16.05 o 
  -9   5   7       64.90       70.42     19.45 o 
  -8   5   7        2.04        0.52      1.86 o 
  -7   5   7       23.89       22.03      8.19 o 
  -6   5   7       44.62       37.79      5.96 o 
  -5   5   7        5.65        3.85      5.67 o 
  -4   5   7      761.20      845.63     10.13 o 
  -3   5   7      927.14      913.19      8.42 o 
  -2   5   7      273.23      298.75      4.85 o 
  -1   5   7      763.91      816.48     11.45 o 
   0   5   7     1113.05     1205.40     22.67 o 
   1   5   7      721.36      785.65     12.93 o 
   2   5   7      518.55      558.58      9.37 o 
   3   5   7      461.93      475.52     10.00 o 
   4   5   7      110.13      113.39      4.96 o 
   5   5   7      408.22      445.28     11.67 o 
   6   5   7       62.59       60.59      8.26 o 
   7   5   7       82.59       82.04      9.83 o 
   8   5   7       84.89       69.45     12.78 o 
   9   5   7        0.86       -0.13      1.69 o 
  -9   6   7      120.00      121.04     20.58 o 
  -8   6   7      158.19      135.59     13.83 o 
  -7   6   7      145.88      169.63     12.20 o 
  -6   6   7      688.59      722.10     10.65 o 
  -5   6   7       31.30       24.90      6.11 o 
  -4   6   7       38.73       39.00      4.81 o 
  -3   6   7      192.71      182.67      5.40 o 
  -2   6   7        5.70        0.60      2.32 o 
  -1   6   7       21.23       16.27      2.17 o 
   0   6   7      147.75      158.82      9.69 o 
   1   6   7     1918.69     2031.05     57.39 o 
   2   6   7      189.47      193.55     16.29 o 
   3   6   7       85.42       78.80      5.36 o 
   4   6   7      404.04      417.15     12.78 o 
   5   6   7      342.73      341.09      9.30 o 
   6   6   7      125.21      112.29      9.72 o 
   7   6   7      295.86      280.69     10.94 o 
   8   6   7      204.81      198.26     15.24 o 
  -8   7   7       19.18       19.44     19.43 o 
  -7   7   7       23.18       18.05     11.45 o 
  -6   7   7        3.06        4.08      8.59 o 
  -5   7   7       10.60        7.73      6.00 o 
  -4   7   7       13.83       12.58      5.27 o 
  -3   7   7      892.79      865.42     13.17 o 
  -2   7   7      405.34      403.60      5.39 o 
  -1   7   7       19.37       10.57      3.20 o 
   0   7   7       22.72       25.64      6.12 o 
   1   7   7       56.40       51.93      4.02 o 
   2   7   7       87.94       86.83      9.67 o 
   3   7   7       16.67        8.51      6.76 o 
   4   7   7       80.24       73.95      7.78 o 
   5   7   7      147.40      140.00      8.95 o 
   6   7   7        2.81        0.26      3.56 o 
   7   7   7        7.44        1.45      8.76 o 
   8   7   7        1.08        2.85     13.63 o 
  -8   8   7       23.33       30.24     17.05 o 
  -7   8   7       41.55       31.41     11.60 o 
  -6   8   7        0.31       -0.99      1.96 o 
  -5   8   7      154.81      161.83      8.91 o 
  -4   8   7       59.47       56.92      8.72 o 
  -3   8   7      195.28      177.73      9.54 o 
  -2   8   7      230.90      231.16      6.06 o 
  -1   8   7     1287.14     1314.29     12.97 o 
   0   8   7       20.25        9.61      7.42 o 
   1   8   7      236.50      257.98      9.13 o 
   2   8   7       95.64      110.08     10.75 o 
   3   8   7      243.80      232.15     10.24 o 
   4   8   7       70.06       55.22      9.28 o 
   5   8   7        7.49        1.94      7.34 o 
   6   8   7       31.47       23.09     13.54 o 
   7   8   7       26.26       20.51     12.99 o 
   8   8   7      288.70      284.20     19.95 o 
  -7   9   7       32.69       39.77     18.49 o 
  -6   9   7        7.54        3.68      5.28 o 
  -5   9   7        1.46       -0.14      1.34 o 
  -4   9   7       19.10       11.13      9.35 o 
  -3   9   7      851.46      851.17     16.76 o 
  -2   9   7      151.29      145.54     11.12 o 
  -1   9   7      133.43      132.90     10.25 o 
   0   9   7       57.03       56.04      8.53 o 
   1   9   7       19.30       17.26      7.92 o 
   2   9   7      258.59      234.57     12.15 o 
   3   9   7        4.49        8.32      7.27 o 
   4   9   7        0.39        1.36      8.81 o 
   5   9   7       55.63       50.42     11.13 o 
   6   9   7       50.22       31.00     15.62 o 
   7   9   7       44.45       46.38     14.91 o 
  -7  10   7        1.93        0.69     11.70 o 
  -6  10   7        0.63        1.66     12.47 o 
  -5  10   7       56.85       45.31     12.41 o 
  -4  10   7        6.44        4.55     11.36 o 
  -3  10   7      148.04      138.95     15.65 o 
  -2  10   7       99.72       78.85     11.31 o 
  -1  10   7      247.07      225.64     19.84 o 
   0  10   7       95.18      101.63      9.37 o 
   1  10   7      303.08      310.10     29.55 o 
   2  10   7        4.80        6.16      8.86 o 
   3  10   7       41.47       27.27     10.29 o 
   4  10   7       94.94       96.82     11.05 o 
   5  10   7       30.49       25.72     11.39 o 
   6  10   7       28.34       26.60     18.96 o 
   7  10   7        3.21        0.78      6.18 o 
  -6  11   7      141.07      138.04     16.41 o 
  -5  11   7      141.26      156.46     17.83 o 
  -4  11   7      123.14      119.41     14.89 o 
  -3  11   7       89.63       86.91     14.10 o 
  -2  11   7       34.93       33.01     13.33 o 
  -1  11   7        5.24       -3.26      9.66 o 
   0  11   7      412.05      463.01     15.43 o 
   1  11   7      208.49      217.89     13.93 o 
   2  11   7       30.57       20.96     10.99 o 
   3  11   7       20.89       21.77     11.44 o 
   4  11   7       67.72       57.72     13.05 o 
   5  11   7       35.57       30.20     14.76 o 
   6  11   7        0.38       -0.34      3.69 o 
  -5  12   7        0.01       -6.09     58.72 o 
  -4  12   7        5.70        1.09      4.41 o 
  -3  12   7        4.68       -0.05      2.80 o 
  -2  12   7        2.53        3.64     15.53 o 
  -1  12   7        4.80        2.69     14.83 o 
   0  12   7       63.20       63.29     14.96 o 
   1  12   7       68.27       76.19     13.98 o 
   2  12   7       52.82       35.96     13.14 o 
   3  12   7      194.49      192.33     12.79 o 
   4  12   7        9.22        4.51      7.40 o 
   5  12   7        7.70       18.90     16.15 o 
  -4  13   7       91.25       90.65     21.30 o 
  -3  13   7       28.93       37.53     17.62 o 
  -2  13   7        5.96        0.90      6.91 o 
  -1  13   7      153.05      192.28     17.86 o 
   0  13   7       62.07       60.82     18.07 o 
   1  13   7       97.75       95.79     16.78 o 
   2  13   7        0.00       10.73     15.17 o 
   3  13   7       10.58        2.60      6.21 o 
   4  13   7       19.36       14.91     16.94 o 
  -2  14   7      157.64      164.70     35.39 o 
  -1  14   7        2.11       -1.59     66.58 o 
   0  14   7       21.49       16.82     20.55 o 
   1  14   7       31.41       24.75     19.85 o 
   2  14   7       72.08       62.88     17.58 o 
  -8   0   8      327.27      354.68     21.63 o 
  -7   0   8      644.70      684.66     25.57 o 
  -6   0   8       17.35       13.99     13.82 o 
  -5   0   8        2.95       -2.81      3.45 o 
  -4   0   8      347.93      314.93     15.97 o 
  -3   0   8      254.08      254.21     12.90 o 
  -2   0   8       12.29        5.07      7.64 o 
  -1   0   8      602.72      610.39     15.93 o 
   0   0   8    11517.63     9273.65     48.97 o 
   1   0   8      365.26      369.46      5.97 o 
   2   0   8      262.93      275.81      4.74 o 
   3   0   8     3052.41     2888.45     20.64 o 
   4   0   8       18.41        1.87      3.69 o 
   5   0   8      512.81      514.55     12.68 o 
   6   0   8        0.83       -4.45     14.80 o 
   7   0   8     1099.24     1199.25     21.54 o 
   8   0   8       18.18       21.69     18.85 o 
   9   0   8        0.10       -3.06     11.26 o 
  -8   1   8      116.29      113.75     13.62 o 
  -7   1   8      168.04      156.73     11.70 o 
  -6   1   8       92.15       88.71     10.22 o 
  -5   1   8      165.45      171.12     17.58 o 
  -4   1   8       41.54       27.94      7.26 o 
  -3   1   8       10.64       10.32      6.69 o 
  -2   1   8       25.06       28.84      5.75 o 
  -1   1   8      994.69     1019.09     13.77 o 
   0   1   8      675.08      681.85      7.70 o 
   1   1   8        0.57        1.41      1.77 o 
   2   1   8        4.22        2.74      1.54 o 
   3   1   8     4208.90     4283.38     46.97 o 
   4   1   8      213.18      208.46      4.64 o 
   5   1   8       54.56       51.47      3.59 o 
   6   1   8       17.34       10.70      5.57 o 
   7   1   8       47.44       40.75      7.69 o 
   8   1   8        1.31        3.61     13.00 o 
   9   1   8      130.90      103.44     17.62 o 
  -8   2   8      115.83      107.20     13.70 o 
  -7   2   8       19.81       25.99     10.95 o 
  -6   2   8      152.00      153.48      5.98 o 
  -5   2   8      308.73      305.53      7.72 o 
  -4   2   8      145.79      148.42      9.30 o 
  -3   2   8     8020.60     8061.91     42.81 o 
  -2   2   8        2.87       -0.27      1.85 o 
  -1   2   8     6332.28     6096.86     32.27 o 
   0   2   8      187.31      209.72      4.52 o 
   1   2   8     5288.55     5276.46     31.50 o 
   2   2   8      264.03      281.89      6.95 o 
   3   2   8      473.14      513.39      7.92 o 
   4   2   8       40.68       49.29      4.06 o 
   5   2   8      265.53      275.77      6.81 o 
   6   2   8        3.37        4.06      6.55 o 
   7   2   8      302.12      316.39     11.71 o 
   8   2   8        0.04       -0.07      2.75 o 
   9   2   8        0.17       -1.15     20.57 o 
  -9   3   8       96.69      103.87     27.08 o 
  -8   3   8       10.01        3.44      7.93 o 
  -7   3   8      308.35      347.86     14.80 o 
  -6   3   8      483.03      506.75      9.55 o 
  -5   3   8      276.80      311.10      7.73 o 
  -4   3   8        4.78        4.75      4.97 o 
  -3   3   8      162.27      150.26      7.67 o 
  -2   3   8     1078.04     1174.85     14.04 o 
  -1   3   8     3446.01     3478.95     27.87 o 
   0   3   8      669.32      707.85     17.12 o 
   1   3   8      132.77      128.67      3.75 o 
   2   3   8     2635.13     2762.98     15.99 o 
   3   3   8     2460.75     2650.64     11.14 o 
   4   3   8     1835.99     1869.15     20.15 o 
   5   3   8      117.17      115.29      4.72 o 
   6   3   8        3.47       -1.94      4.57 o 
   7   3   8      124.33      108.18      9.35 o 
   8   3   8       80.85       62.54     12.36 o 
   9   3   8       30.41       24.62     15.11 o 
  -9   4   8      286.52      306.34     28.52 o 
  -8   4   8      289.54      279.35     12.46 o 
  -7   4   8      497.98      529.13     14.03 o 
  -6   4   8        7.66        4.15      6.39 o 
  -5   4   8      814.57      876.89     15.96 o 
  -4   4   8      125.75      134.21      7.99 o 
  -3   4   8        5.07        7.15      4.90 o 
  -2   4   8     1050.14     1088.04      8.88 o 
  -1   4   8      885.15      905.58     15.35 o 
   0   4   8       36.79       35.14      2.28 o 
   1   4   8        5.48        3.80      2.83 o 
   2   4   8      675.92      736.55      8.52 o 
   3   4   8     1630.63     1611.13     15.38 o 
   4   4   8        0.40       -1.22      1.97 o 
   5   4   8     1164.68     1233.00     17.66 o 
   6   4   8        7.27        0.21      6.54 o 
   7   4   8      210.16      214.76     11.41 o 
   8   4   8      358.18      383.30     14.28 o 
   9   4   8       32.32       25.99     17.41 o 
  -9   5   8        0.42        4.47     19.06 o 
  -8   5   8       12.31       15.11     11.15 o 
  -7   5   8       35.78       35.58      9.06 o 
  -6   5   8      113.44      107.55      6.40 o 
  -5   5   8       22.52       22.59      5.58 o 
  -4   5   8       97.49       99.16      5.74 o 
  -3   5   8      128.82      131.42      4.04 o 
  -2   5   8       10.64       13.79      5.45 o 
  -1   5   8      114.69      118.45      8.33 o 
   0   5   8       88.06       93.55      3.28 o 
   1   5   8        0.64       -0.07      0.53 o 
   2   5   8        1.62        2.39      2.74 o 
   3   5   8       55.82       66.69      7.40 o 
   4   5   8       19.86       22.93      4.42 o 
   5   5   8      301.53      292.16     10.57 o 
   6   5   8      292.05      296.14      8.97 o 
   7   5   8      271.62      264.86     10.52 o 
   8   5   8       21.48       24.06     13.61 o 
   9   5   8        2.21       -0.59     12.52 o 
  -8   6   8        1.44       -0.77      2.12 o 
  -7   6   8      401.99      411.42     10.42 o 
  -6   6   8        0.61       -0.74      1.28 o 
  -5   6   8       23.65       21.79      6.09 o 
  -4   6   8        0.00       -3.93      3.93 o 
  -3   6   8       18.83       16.60      3.99 o 
  -2   6   8      366.06      369.01      8.63 o 
  -1   6   8       66.20       65.50      6.77 o 
   0   6   8       72.15       65.17      9.55 o 
   2   6   8      111.68      131.38     15.59 o 
   3   6   8      543.15      578.94     13.48 o 
   4   6   8      403.12      384.46     16.17 o 
   5   6   8       79.90       80.86      6.98 o 
   6   6   8      659.20      662.61     15.65 o 
   7   6   8        6.18        0.16      1.85 o 
   8   6   8       30.57       21.97     14.23 o 
  -8   7   8        1.40        2.37     28.98 o 
  -7   7   8       28.35       25.30     11.47 o 
  -6   7   8       13.18       15.53      8.79 o 
  -5   7   8       36.71       36.02      7.83 o 
  -4   7   8        1.10       -0.04      0.81 o 
  -3   7   8      197.98      194.04      5.52 o 
  -2   7   8      282.33      277.41      9.29 o 
  -1   7   8        8.92        4.91      2.26 o 
   0   7   8      129.58      134.80      7.62 o 
   1   7   8       15.89       21.86      9.38 o 
   2   7   8      321.95      338.00     13.02 o 
   3   7   8      174.28      176.52     14.56 o 
   4   7   8      162.07      145.66      9.44 o 
   5   7   8      310.91      331.06     13.70 o 
   6   7   8       38.86       33.63     10.77 o 
   7   7   8       25.87       18.68     10.67 o 
   8   7   8        0.16        1.14      5.22 o 
  -8   8   8       24.06       10.36     18.33 o 
  -7   8   8       95.99       83.91     12.92 o 
  -6   8   8       31.32       20.47     12.34 o 
  -5   8   8      212.54      202.95      9.40 o 
  -4   8   8       66.08       60.45      8.22 o 
  -3   8   8      296.05      296.80     11.55 o 
  -2   8   8        0.01       -0.40      0.99 o 
  -1   8   8      229.55      231.66      7.56 o 
   0   8   8      124.87      120.72     10.85 o 
   1   8   8      756.39      778.43     25.21 o 
   2   8   8      364.54      346.34     13.93 o 
   3   8   8      355.82      372.80     12.34 o 
   4   8   8      578.30      579.14     14.71 o 
   5   8   8        0.02       -0.86      3.32 o 
   6   8   8       54.06       53.84     15.40 o 
   7   8   8       49.92       42.93     13.55 o 
   8   8   8       53.12       56.83     17.02 o 
  -7   9   8       26.51       23.15     20.09 o 
  -6   9   8       58.14       58.33     13.63 o 
  -5   9   8      170.39      159.34     11.10 o 
  -4   9   8      611.77      617.00     15.67 o 
  -3   9   8       25.59       15.29      8.84 o 
  -2   9   8     1217.19     1206.00     35.85 o 
  -1   9   8     2166.50     2219.58     40.85 o 
   0   9   8      421.17      426.49     12.83 o 
   1   9   8       36.09       28.67     15.47 o 
   2   9   8     1647.33     1699.29     22.62 o 
   3   9   8       86.51       85.72      9.04 o 
   4   9   8       96.11       89.19      9.53 o 
   5   9   8       18.66       13.72     10.67 o 
   6   9   8        0.92       -3.73      7.21 o 
   7   9   8        2.70        0.23      3.58 o 
  -7  10   8       22.44       12.70     24.12 o 
  -6  10   8      200.94      190.97     15.71 o 
  -5  10   8        8.99        3.90     14.11 o 
  -4  10   8       77.96       73.68     11.67 o 
  -3  10   8      157.81      153.81     10.73 o 
  -2  10   8        5.54        4.31     11.86 o 
  -1  10   8      117.35      118.32     10.50 o 
   0  10   8        0.16       -5.48      6.75 o 
   1  10   8      607.27      659.36     27.58 o 
   2  10   8       95.12       78.49      9.19 o 
   3  10   8        8.36        0.60      1.75 o 
   4  10   8      422.55      422.37     20.30 o 
   5  10   8       13.55        8.69      7.66 o 
   6  10   8        4.92        2.74      9.39 o 
   7  10   8       63.57       67.56     22.27 o 
  -6  11   8        4.25       -2.78     10.93 o 
  -5  11   8        2.21        2.97     15.61 o 
  -4  11   8      145.85      115.75     15.65 o 
  -3  11   8      180.03      156.87     14.79 o 
  -2  11   8       59.95       43.11     14.33 o 
  -1  11   8      207.76      190.03     12.95 o 
   0  11   8      143.36      143.14     20.92 o 
   1  11   8      192.06      188.05     16.87 o 
   2  11   8      134.12      119.33     13.37 o 
   3  11   8       10.26        7.26     11.39 o 
   4  11   8       35.20       18.44     13.23 o 
   5  11   8       55.34       57.12     14.94 o 
   6  11   8        8.64       -0.46      7.07 o 
  -5  12   8        0.15        3.70     19.91 o 
  -4  12   8       10.79        6.57     20.14 o 
  -3  12   8       38.89       48.24     16.68 o 
  -2  12   8       47.12       28.26     15.91 o 
  -1  12   8      136.94      146.19     16.45 o 
   0  12   8       61.37       59.60     15.49 o 
   1  12   8       64.14       70.43     15.11 o 
   2  12   8        1.86        8.34     14.09 o 
   3  12   8       42.36       31.61     14.19 o 
   4  12   8       46.83       46.42     15.88 o 
   5  12   8       10.30       20.43     17.09 o 
  -4  13   8       22.64       33.82     20.31 o 
  -3  13   8        9.00       17.64     20.94 o 
  -2  13   8      114.72      100.56     18.46 o 
  -1  13   8        3.63       11.66     18.29 o 
   0  13   8        0.09       -6.63     16.75 o 
   1  13   8       72.02       61.01     18.67 o 
   2  13   8       50.45       47.10     15.46 o 
   3  13   8       19.96       18.11     16.64 o 
   4  13   8       19.61       16.64     18.17 o 
  -2  14   8       57.23       75.14     28.72 o 
  -1  14   8       46.24       37.95     35.60 o 
   0  14   8       57.29       44.78     20.81 o 
   1  14   8       16.25       24.86     21.81 o 
   2  14   8       14.36       14.01     18.21 o 
  -8   1   9       27.35       24.45     14.00 o 
  -7   1   9       29.53       16.89     11.91 o 
  -6   1   9        0.01       -5.96      7.83 o 
  -5   1   9      140.87      141.30     10.15 o 
  -4   1   9      875.60      889.26     17.09 o 
  -3   1   9      194.24      202.21      9.84 o 
  -2   1   9       11.51       18.35      6.21 o 
  -1   1   9      819.10      903.85     13.66 o 
   0   1   9      260.97      250.87      5.64 o 
   1   1   9      694.57      704.76      6.48 o 
   2   1   9      118.85      128.50      2.49 o 
   3   1   9      272.66      241.22      4.42 o 
   4   1   9     1824.49     1881.57     17.62 o 
   5   1   9       30.42       26.72      4.51 o 
   6   1   9      294.48      289.98      8.27 o 
   7   1   9       62.52       50.29      9.02 o 
   8   1   9       26.46       23.50     10.71 o 
   9   1   9        4.71        4.41     20.33 o 
  -9   2   9       85.50       76.19     23.99 o 
  -8   2   9      185.90      193.55     17.16 o 
  -7   2   9      104.94       74.25     15.90 o 
  -6   2   9      233.45      244.70     13.05 o 
  -5   2   9     1358.82     1400.32     22.30 o 
  -4   2   9     2206.73     2217.06     25.69 o 
  -3   2   9       12.06       17.09      7.86 o 
  -2   2   9     2907.46     2846.69     32.50 o 
  -1   2   9       50.83       56.73     16.07 o 
   0   2   9      179.95      180.52      4.69 o 
   1   2   9       22.59       14.70      2.58 o 
   2   2   9        0.22        0.90      3.53 o 
   3   2   9     1426.08     1461.01     12.81 o 
   4   2   9     2880.67     2907.99     55.07 o 
   5   2   9      292.23      303.17     10.06 o 
   6   2   9        4.64        1.13      1.88 o 
   7   2   9        2.46        5.24     12.97 o 
   8   2   9       23.22       28.30     12.71 o 
   9   2   9      336.22      350.73     19.08 o 
  -9   3   9       20.22       10.57     26.05 o 
  -8   3   9        0.72        0.22      5.44 o 
  -7   3   9      475.18      415.05     16.23 o 
  -6   3   9      134.19      132.01      7.41 o 
  -5   3   9       29.91       29.42      6.51 o 
  -4   3   9     1109.48     1104.08     21.03 o 
  -3   3   9       39.31       20.50      7.49 o 
  -2   3   9      176.52      181.01      7.04 o 
  -1   3   9        0.16       -2.52      3.44 o 
   0   3   9      207.26      223.61      8.10 o 
   1   3   9      761.12      797.71      7.67 o 
   2   3   9      798.88      849.92      9.67 o 
   3   3   9      911.66      932.73      9.42 o 
   4   3   9      123.25      126.46      4.49 o 
   5   3   9       26.66       25.52      4.38 o 
   6   3   9       13.27        2.59      4.67 o 
   7   3   9       80.94       78.18     10.72 o 
   8   3   9        2.09        2.36     13.51 o 
   9   3   9        8.46        0.96     11.48 o 
  -9   4   9        5.25       15.21     28.04 o 
  -8   4   9      173.69      161.69     13.01 o 
  -7   4   9       47.56       53.82      9.90 o 
  -6   4   9      490.87      499.08     10.22 o 
  -5   4   9     1679.22     1799.58     16.67 o 
  -4   4   9      635.75      650.81     16.47 o 
  -3   4   9      267.83      272.96      6.74 o 
  -2   4   9      844.62      905.57     10.61 o 
  -1   4   9     2836.14     2968.81     37.95 o 
   0   4   9      313.72      330.32     10.72 o 
   1   4   9        0.11       -1.15      1.89 o 
   2   4   9       15.25       18.64      3.45 o 
   3   4   9        1.68       -1.34      2.73 o 
   4   4   9       29.43       24.01      2.38 o 
   5   4   9      142.73      133.56      8.57 o 
   6   4   9      105.82       92.93      9.38 o 
   7   4   9       22.71       20.22      9.13 o 
   8   4   9        9.55        5.85     12.91 o 
   9   4   9       16.68       10.53     17.30 o 
  -9   5   9       37.34       34.19     21.52 o 
  -8   5   9       86.48       77.62     11.77 o 
  -7   5   9       15.64       16.15     10.34 o 
  -6   5   9      136.89      136.14      7.35 o 
  -5   5   9      100.32       92.05      6.22 o 
  -4   5   9       54.20       61.67      5.49 o 
  -3   5   9      195.64      196.33      6.64 o 
  -2   5   9      404.77      430.23     12.53 o 
  -1   5   9        1.99        0.05      1.73 o 
   0   5   9      273.32      264.80      4.35 o 
   1   5   9     1068.75     1222.19      9.20 o 
   2   5   9       10.82       12.71      3.35 o 
   3   5   9        0.34        0.12      3.27 o 
   4   5   9      224.72      236.38      9.64 o 
   5   5   9       21.03       13.72      7.98 o 
   6   5   9        9.96        3.88      9.40 o 
   7   5   9       59.32       36.12     10.68 o 
   8   5   9       59.81       33.21     14.36 o 
   9   5   9      132.98      135.89     17.68 o 
  -8   6   9        0.73        0.27      6.95 o 
  -7   6   9      242.76      236.53     12.35 o 
  -6   6   9       62.34       62.73      7.14 o 
  -5   6   9      131.84      136.00      5.99 o 
  -4   6   9      183.47      173.25      7.05 o 
  -3   6   9       25.62       27.74      6.03 o 
  -2   6   9       64.53       62.07      6.04 o 
  -1   6   9       48.61       40.56      7.42 o 
   0   6   9      714.04      764.93      8.09 o 
   1   6   9      633.77      615.83     12.74 o 
   2   6   9        2.25        3.05      3.51 o 
   3   6   9      783.10      831.59     37.66 o 
   4   6   9      200.01      185.21      9.08 o 
   5   6   9      606.09      612.96     23.03 o 
   6   6   9      170.61      157.14     10.37 o 
   7   6   9       29.03       22.95     10.70 o 
   8   6   9       48.87       45.36     13.56 o 
  -8   7   9      103.39      125.89     19.55 o 
  -7   7   9        4.75        3.08     11.61 o 
  -6   7   9        0.18       -0.43      1.44 o 
  -5   7   9      175.71      167.55      9.20 o 
  -4   7   9       40.21       31.08      6.82 o 
  -3   7   9       15.86       10.86      5.75 o 
  -2   7   9      303.87      292.82      8.99 o 
  -1   7   9        5.89        0.43      2.22 o 
   0   7   9      739.36      714.48     16.26 o 
   2   7   9       18.29       22.50     15.13 o 
   3   7   9       17.81       10.69      9.94 o 
   4   7   9        2.39        1.21      5.77 o 
   5   7   9      259.46      274.60     10.38 o 
   6   7   9       33.65       30.18      9.64 o 
   7   7   9       33.76       20.26     14.21 o 
   8   7   9       35.89       33.66     13.58 o 
  -8   8   9        5.87       -2.40     10.96 o 
  -7   8   9       22.92       33.96     13.42 o 
  -6   8   9        2.72        0.75      9.86 o 
  -5   8   9       29.29       25.93      9.49 o 
  -4   8   9      551.41      566.09     12.52 o 
  -3   8   9      423.56      425.24     12.34 o 
  -2   8   9      348.85      331.26     11.50 o 
  -1   8   9       46.52       41.45      6.67 o 
   0   8   9       32.00       29.09     14.87 o 
   1   8   9      110.08       97.08     15.67 o 
   2   8   9      305.68      319.79     25.76 o 
   3   8   9       38.33       33.16      9.11 o 
   4   8   9      473.23      486.66     17.68 o 
   5   8   9       11.38        8.80     11.24 o 
   6   8   9      117.84      110.33     16.25 o 
   7   8   9        3.04       -6.81     20.81 o 
  -7   9   9        1.90       -2.32      7.18 o 
  -6   9   9        2.17       -1.46      7.57 o 
  -5   9   9       13.81        4.09      8.09 o 
  -4   9   9       34.44       30.04     11.38 o 
  -3   9   9      365.80      371.57     12.77 o 
  -2   9   9      631.69      648.20     14.72 o 
  -1   9   9      774.90      801.10     20.29 o 
   0   9   9       12.18        5.62      9.27 o 
   1   9   9        7.94        5.74     12.20 o 
   2   9   9      237.75      268.33     27.84 o 
   3   9   9      258.07      278.84     11.67 o 
   4   9   9        0.02       -2.72      9.17 o 
   5   9   9        6.50        8.58     14.25 o 
   6   9   9        1.54        3.35     10.46 o 
   7   9   9        5.67        0.10      4.02 o 
  -6  10   9        4.13        3.41     16.48 o 
  -5  10   9       75.42       66.51     13.71 o 
  -4  10   9        9.77        5.52     11.42 o 
  -3  10   9        4.21        1.53      4.43 o 
  -2  10   9      394.24      374.54     18.90 o 
  -1  10   9      195.05      198.68     11.68 o 
   0  10   9      178.45      191.10     17.05 o 
   1  10   9       35.28       21.28     15.37 o 
   2  10   9       11.51       10.82      9.80 o 
   3  10   9       24.24       18.94     10.63 o 
   4  10   9       35.49       31.07     11.43 o 
   5  10   9       33.15       32.76     13.53 o 
   6  10   9       94.83       95.86     20.08 o 
  -6  11   9      388.46      481.53     27.67 o 
  -5  11   9        1.02       -2.58      7.27 o 
  -4  11   9       93.39       99.69     12.36 o 
  -3  11   9       58.72       41.12     14.80 o 
  -2  11   9       54.71       47.09     14.66 o 
  -1  11   9        0.00       -3.90     23.53 o 
   0  11   9      894.54      943.19     35.21 o 
   1  11   9       23.06       27.17     20.80 o 
   2  11   9        5.39        6.60     10.99 o 
   3  11   9       22.64       18.64     13.28 o 
   4  11   9      159.21      162.15     13.65 o 
   5  11   9        0.00        2.71     13.66 o 
   6  11   9        9.61       10.31     25.95 o 
  -5  12   9       54.49       42.33     21.31 o 
  -4  12   9       58.20       73.42     18.98 o 
  -3  12   9       23.15       23.49     17.47 o 
  -2  12   9        7.16       10.58     21.23 o 
  -1  12   9        0.33       -5.93     18.42 o 
   0  12   9       10.03       15.59     24.40 o 
   1  12   9       14.07        7.95     21.29 o 
   2  12   9       45.97       37.93     14.47 o 
   3  12   9        2.98        2.87     13.18 o 
   4  12   9       46.34       45.20     15.85 o 
   5  12   9       46.80       53.75     16.11 o 
  -4  13   9       28.42       38.20     23.92 o 
  -3  13   9        0.57       -4.24     14.31 o 
  -2  13   9       60.86       62.86     19.85 o 
  -1  13   9       20.50       17.97     24.23 o 
   0  13   9        1.17       -4.71     11.75 o 
   1  13   9       16.67       20.76     18.38 o 
   2  13   9        6.20       -0.35     14.89 o 
   3  13   9        4.51       -1.63      6.09 o 
  -1  14   9       63.09       89.39     29.60 o 
   0  14   9        1.21        9.28     20.14 o 
   1  14   9       22.96       38.18     21.70 o 
  -8   0  10      192.01      202.95     21.60 o 
  -7   0  10      319.57      303.28     21.58 o 
  -6   0  10      344.02      344.15     19.83 o 
  -5   0  10      385.79      392.88     19.50 o 
  -4   0  10     1523.44     1551.23     30.83 o 
  -3   0  10      594.16      536.81     19.19 o 
  -2   0  10      183.60      166.61     12.89 o 
  -1   0  10       67.12       71.34     10.02 o 
   0   0  10     6284.40     5813.76     43.68 o 
   1   0  10     3336.29     3388.39     17.72 o 
   2   0  10      941.43      920.90     15.90 o 
   3   0  10     5539.77     5610.17     26.97 o 
   4   0  10      259.77      261.46      5.92 o 
   5   0  10      392.28      411.79     11.74 o 
   6   0  10      241.00      248.18     11.03 o 
   7   0  10      453.41      433.78     25.36 o 
   8   0  10       56.39       52.73     24.25 o 
   9   0  10       50.24       60.88     25.15 o 
  -8   1  10       23.97       35.47     14.48 o 
  -7   1  10       67.04       63.07     11.99 o 
  -6   1  10      536.30      545.81     24.23 o 
  -5   1  10      538.85      539.72     16.52 o 
  -4   1  10      128.18      123.68     10.03 o 
  -3   1  10       52.50       59.92      8.50 o 
  -2   1  10        1.09        7.36      6.86 o 
  -1   1  10       26.36       35.10      6.15 o 
   0   1  10       74.94       75.07      4.50 o 
   1   1  10        1.79       -0.53      2.42 o 
   2   1  10        4.53        1.50      2.00 o 
   3   1  10     1000.27      981.75      9.06 o 
   4   1  10        6.95        6.78      4.33 o 
   5   1  10     1735.23     1825.77     15.90 o 
   6   1  10      741.87      721.58     11.47 o 
   7   1  10       27.43       19.76      9.94 o 
   8   1  10      232.62      247.47     12.24 o 
   9   1  10        7.99       -1.24      6.31 o 
  -9   2  10       12.65       11.33     18.75 o 
  -8   2  10       36.45       43.78     15.61 o 
  -6   2  10      104.21      125.00     11.57 o 
  -5   2  10        7.40       15.36      8.37 o 
  -4   2  10       29.50       35.66      8.21 o 
  -3   2  10      712.66      697.78     15.04 o 
  -2   2  10      426.71      424.98     11.63 o 
  -1   2  10      673.40      684.88     12.70 o 
   0   2  10       10.18        4.15      2.47 o 
   1   2  10       92.91      113.14      4.27 o 
   2   2  10      267.44      278.36      4.74 o 
   3   2  10      132.17      131.76      7.44 o 
   4   2  10      919.10      898.30     11.65 o 
   5   2  10      488.49      493.43     15.43 o 
   6   2  10       32.79       24.83      5.46 o 
   7   2  10      274.09      269.94     11.10 o 
   8   2  10        0.10       -5.34      7.37 o 
   9   2  10        0.00       -1.20      8.07 o 
  -9   3  10       29.80       37.45     18.75 o 
  -8   3  10      180.47      163.98     14.81 o 
  -7   3  10        2.27        7.08     12.75 o 
  -6   3  10      207.74      210.06      8.81 o 
  -5   3  10      477.40      505.52     15.88 o 
  -4   3  10       39.27       26.95      9.18 o 
  -3   3  10       16.84       12.42      6.51 o 
  -2   3  10        7.37        7.79      4.40 o 
  -1   3  10      362.52      360.85     10.15 o 
   0   3  10      129.92      138.80      5.25 o 
   1   3  10      903.00     1016.70      8.86 o 
   2   3  10     4219.34     4380.02     30.01 o 
   3   3  10      134.18      131.47      5.49 o 
   4   3  10      235.10      215.41      5.98 o 
   5   3  10       15.20       14.11      4.61 o 
   6   3  10       43.16       40.06      8.30 o 
   7   3  10       36.68       37.65     11.46 o 
   8   3  10       18.86        8.45     12.62 o 
   9   3  10       28.41       29.99     14.49 o 
  -9   4  10        2.25       -0.30      1.39 o 
  -8   4  10      221.35      226.25     16.52 o 
  -7   4  10      300.80      332.60     16.25 o 
  -6   4  10      927.16      941.79     15.61 o 
  -5   4  10       42.17       47.05      8.76 o 
  -4   4  10      353.37      333.94     12.77 o 
  -3   4  10      138.26      136.92      5.47 o 
  -2   4  10      340.67      346.54      6.68 o 
  -1   4  10     1907.73     2049.24     32.94 o 
   0   4  10        0.61        8.03      2.07 o 
   1   4  10        3.09       -1.37      1.37 o 
   2   4  10     1736.96     1864.59     14.99 o 
   3   4  10       75.81       94.66      4.95 o 
   4   4  10       35.80       34.64      2.87 o 
   5   4  10      123.46      116.26      8.10 o 
   6   4  10      486.93      518.62     13.84 o 
   7   4  10       31.19       24.65      9.58 o 
   8   4  10       21.28       22.12     12.76 o 
   9   4  10       17.68       14.65     17.49 o 
  -8   5  10       92.26       62.68     17.89 o 
  -7   5  10        0.07       -1.55     20.46 o 
  -6   5  10      216.18      194.60     12.27 o 
  -5   5  10       72.39       57.73      7.82 o 
  -4   5  10      280.63      284.85     10.09 o 
  -3   5  10        0.77        0.81      6.55 o 
  -2   5  10      117.37      146.34     10.84 o 
  -1   5  10       18.36        6.22      6.41 o 
   0   5  10      464.33      472.81     11.89 o 
   1   5  10     1423.16     1565.02     23.33 o 
   2   5  10        2.61        8.65      3.97 o 
   3   5  10        0.16       -4.87      7.13 o 
   4   5  10      596.48      610.60      8.46 o 
   5   5  10      118.61      114.78      8.54 o 
   6   5  10      106.17      103.51      9.54 o 
   7   5  10       51.54       48.61     10.39 o 
   8   5  10       65.42       70.55     14.43 o 
  -8   6  10      285.32      278.44     14.57 o 
  -7   6  10      215.96      208.19     13.10 o 
  -6   6  10       27.79       29.31      8.81 o 
  -5   6  10      189.35      198.34      8.90 o 
  -4   6  10        2.33        3.04      8.69 o 
  -3   6  10       18.51       12.75      6.06 o 
  -2   6  10       29.17       24.61      7.68 o 
  -1   6  10      124.59      119.26      8.96 o 
   0   6  10       68.16       46.75     10.43 o 
   1   6  10      345.60      344.76      9.47 o 
   2   6  10      370.71      386.28      6.93 o 
   3   6  10       41.40       34.75      7.89 o 
   4   6  10      261.96      290.51     11.93 o 
   5   6  10      263.34      279.61     11.86 o 
   6   6  10      146.42      131.99      9.94 o 
   7   6  10       49.84       54.73     12.58 o 
   8   6  10      412.71      438.35     15.83 o 
  -8   7  10        1.26       -0.73      9.90 o 
  -7   7  10        6.51       -0.64      7.84 o 
  -6   7  10       66.91       78.90      9.86 o 
  -5   7  10       15.44       10.81      9.36 o 
  -4   7  10      252.25      230.61      9.15 o 
  -3   7  10      529.29      497.34     11.52 o 
  -2   7  10       94.74       89.63      8.38 o 
  -1   7  10       18.34       13.76      7.59 o 
   0   7  10      316.15      343.89     17.20 o 
   2   7  10      119.54      145.14     18.55 o 
   3   7  10      356.12      343.26     21.07 o 
   4   7  10        7.70        1.41      5.28 o 
   5   7  10        0.39       -0.99      6.53 o 
   6   7  10       25.53       23.49     11.54 o 
   7   7  10       10.04       13.12     12.49 o 
   8   7  10      125.88      106.31     14.25 o 
  -7   8  10        4.59        3.17     14.58 o 
  -6   8  10       36.10       24.71     10.79 o 
  -5   8  10       52.82       47.75      9.62 o 
  -4   8  10       15.03        5.40      7.41 o 
  -3   8  10      174.74      162.74      8.60 o 
  -2   8  10      455.05      425.98     17.51 o 
  -1   8  10      439.55      447.05     15.19 o 
   0   8  10      516.36      486.51     22.63 o 
   1   8  10      271.54      270.70     19.23 o 
   2   8  10      532.68      577.63     17.77 o 
   3   8  10       19.98       15.77     10.38 o 
   4   8  10        6.18        3.86     11.77 o 
   5   8  10       10.42        0.81      4.33 o 
   6   8  10       25.46       17.64     13.80 o 
   7   8  10       13.99       13.45     20.02 o 
  -7   9  10        2.33       -0.81     11.35 o 
  -6   9  10       83.62       77.54     12.84 o 
  -5   9  10        1.81        1.86     12.43 o 
  -4   9  10      132.28      157.84     11.01 o 
  -3   9  10      720.66      736.74     16.66 o 
  -2   9  10      136.43      139.85      9.86 o 
  -1   9  10      526.78      515.93     17.07 o 
   0   9  10       70.86       66.80     16.71 o 
   1   9  10      396.99      379.36     21.06 o 
   2   9  10      364.37      357.65     22.60 o 
   3   9  10      158.44      156.80     10.80 o 
   4   9  10       26.17       19.80     14.17 o 
   5   9  10        0.01        0.00      7.48 o 
   6   9  10        6.35        6.09     16.12 o 
   7   9  10        2.34        2.18     12.31 o 
  -6  10  10       71.53       64.41     16.41 o 
  -5  10  10       22.39       20.16     14.82 o 
  -4  10  10        3.67       -3.05     12.32 o 
  -3  10  10       44.52       23.41     11.21 o 
  -2  10  10       31.17       33.16      9.51 o 
  -1  10  10       55.19       40.23     11.17 o 
   0  10  10      308.96      296.98     22.29 o 
   1  10  10      224.96      216.69     18.89 o 
   2  10  10      240.53      244.50     21.15 o 
   3  10  10       58.04       62.97     11.69 o 
   4  10  10       70.25       51.73     13.32 o 
   5  10  10        0.75        1.50     11.94 o 
   6  10  10        5.64        7.00     16.87 o 
  -6  11  10       86.70       99.21     19.57 o 
  -5  11  10      175.40      190.41     17.38 o 
  -4  11  10        9.01        0.93      3.86 o 
  -3  11  10       40.69       28.65     15.14 o 
  -2  11  10      146.90      150.13     14.30 o 
  -1  11  10      458.68      469.40     16.88 o 
   0  11  10       42.39       44.06     23.98 o 
   1  11  10        4.38        3.77     18.65 o 
   2  11  10       20.97       20.29     11.87 o 
   3  11  10        0.20       -1.43     10.17 o 
   4  11  10        0.04       -5.14     12.63 o 
   5  11  10       17.66        3.61     11.08 o 
  -5  12  10        0.87       -1.88      9.12 o 
  -4  12  10        7.60       13.29     19.27 o 
  -3  12  10        3.77       -0.43      3.43 o 
  -2  12  10       73.71       82.26     15.95 o 
  -1  12  10       57.51       63.89     23.12 o 
   0  12  10        3.84        5.52     20.09 o 
   1  12  10       17.03       10.98     16.63 o 
   2  12  10        4.71        3.03     13.95 o 
   3  12  10       18.98       14.41     14.79 o 
   4  12  10        8.14        2.15      5.29 o 
  -3  13  10        0.35        5.49     18.93 o 
  -2  13  10       22.77       37.50     27.17 o 
  -1  13  10       14.65       20.58     31.35 o 
   0  13  10        5.69       19.75     18.71 o 
   1  13  10       25.59       20.48     18.82 o 
   2  13  10       55.51       45.99     15.37 o 
   3  13  10        8.78        8.97     17.68 o 
  -1  14  10       23.83       36.58     36.93 o 
   0  14  10        0.18        1.07     13.05 o 
   1  14  10        0.07       -9.66     25.04 o 
  -9   1  11       66.15       68.30     26.77 o 
  -8   1  11        3.79       12.58     15.95 o 
  -7   1  11      229.62      243.15     14.31 o 
  -6   1  11      404.57      430.65     16.32 o 
  -5   1  11       25.76       22.28      9.71 o 
  -4   1  11      619.43      640.03     16.08 o 
  -3   1  11      643.14      688.45     15.08 o 
  -2   1  11     1634.99     1631.82     20.61 o 
  -1   1  11     1094.39     1154.95     16.69 o 
   0   1  11      839.60      867.39     10.27 o 
   1   1  11       74.98       69.66      4.18 o 
   2   1  11        0.60       -0.19      1.83 o 
   3   1  11      133.25      114.41      5.36 o 
   4   1  11      319.00      319.00      5.85 o 
   5   1  11      205.29      197.59      6.79 o 
   6   1  11       13.54        6.52      6.07 o 
   7   1  11       32.34       34.28     10.40 o 
   8   1  11      199.15      207.83     17.72 o 
   9   1  11        6.68        5.71     22.17 o 
  -9   2  11        6.90        7.47     19.51 o 
  -8   2  11       67.28       60.88     16.59 o 
  -7   2  11      520.24      522.86     25.55 o 
  -6   2  11     1044.20     1096.59     22.57 o 
  -5   2  11       31.41       35.84      9.39 o 
  -4   2  11       91.31       86.28      9.73 o 
  -3   2  11     1004.83     1057.93     14.95 o 
  -2   2  11      676.38      701.48     14.29 o 
  -1   2  11       65.21       85.58      7.34 o 
   0   2  11     1525.17     1628.35     12.99 o 
   1   2  11     1650.09     1814.52     12.60 o 
   2   2  11      200.45      203.53      4.17 o 
   3   2  11      442.01      430.89     18.64 o 
   4   2  11      205.98      194.85      6.18 o 
   5   2  11      340.06      333.20      7.76 o 
   6   2  11       51.50       44.17      6.83 o 
   7   2  11      254.14      242.91     10.88 o 
   8   2  11       37.27       39.67     12.18 o 
   9   2  11        1.24       -0.05      0.76 o 
  -9   3  11       90.60       69.32     19.26 o 
  -8   3  11       63.13       61.84     15.28 o 
  -7   3  11        7.56        5.12     14.14 o 
  -6   3  11       71.47       76.90      7.97 o 
  -5   3  11      314.42      314.48     13.61 o 
  -4   3  11       13.51       18.11      9.40 o 
  -3   3  11       41.12       26.72      8.57 o 
  -2   3  11      286.10      258.92     11.30 o 
  -1   3  11     2140.80     2285.85     29.74 o 
   0   3  11       84.93       80.36      3.87 o 
   1   3  11      737.82      730.97     12.34 o 
   2   3  11      118.99      116.01      4.77 o 
   3   3  11       20.33       10.51      4.27 o 
   4   3  11       14.70        6.29      4.66 o 
   5   3  11        0.69        1.37      5.17 o 
   6   3  11       48.91       35.55      9.00 o 
   7   3  11        4.99        1.57      5.96 o 
   8   3  11      145.59      157.58     13.42 o 
   9   3  11        2.31        4.47     22.50 o 
  -9   4  11       17.65        8.11     28.94 o 
  -8   4  11       20.43       18.49     17.79 o 
  -7   4  11      195.82      192.14     14.16 o 
  -6   4  11       74.58       76.67      8.57 o 
  -5   4  11       58.02       63.74      7.90 o 
  -4   4  11       39.79       33.73     10.14 o 
  -3   4  11        8.93        9.30      4.19 o 
  -2   4  11      478.41      524.72      8.08 o 
  -1   4  11     1421.12     1470.94     16.13 o 
   0   4  11       43.33       36.55      7.52 o 
   1   4  11        0.37       -0.39      0.99 o 
   2   4  11        3.56        0.79      1.20 o 
   3   4  11       50.53       43.57      4.71 o 
   4   4  11      149.20      150.23      5.33 o 
   5   4  11      111.16      112.47      8.06 o 
   6   4  11        0.84       -5.32      5.32 o 
   7   4  11       60.40       44.62      9.76 o 
   8   4  11       84.08       72.04     13.93 o 
  -8   5  11        1.68        4.98     16.97 o 
  -7   5  11      652.81      695.71     20.97 o 
  -6   5  11      125.88      117.61      9.62 o 
  -5   5  11      392.43      412.45     12.02 o 
  -4   5  11       14.55       12.17      8.85 o 
  -3   5  11       24.93       20.22      3.47 o 
  -2   5  11       24.53       16.91      7.86 o 
  -1   5  11      160.17      192.14      9.62 o 
   0   5  11      605.38      618.36     13.80 o 
   1   5  11       14.72        3.03      5.13 o 
   2   5  11        4.62        4.75      4.53 o 
   3   5  11       12.43       15.47      3.04 o 
   4   5  11       14.40        3.59      4.76 o 
   5   5  11        1.87        1.50     11.81 o 
   6   5  11       74.68       64.77     10.39 o 
   7   5  11       13.22       12.06     10.59 o 
   8   5  11        5.94        7.14     15.71 o 
  -8   6  11        3.60        0.17     17.94 o 
  -7   6  11       37.42       30.36     13.10 o 
  -6   6  11       15.34        1.16      5.86 o 
  -5   6  11      294.22      270.05      9.92 o 
  -4   6  11      229.18      225.35      9.31 o 
  -3   6  11       45.61       39.86      8.51 o 
  -2   6  11      118.25      115.54     10.39 o 
  -1   6  11        3.93        4.38      9.90 o 
   0   6  11      579.18      650.95     20.38 o 
   1   6  11       23.99       15.57      5.54 o 
   2   6  11        3.31        3.83      4.65 o 
   3   6  11       13.36        8.31      7.85 o 
   4   6  11       16.96       12.59      7.56 o 
   5   6  11      129.13      134.05      9.24 o 
   6   6  11       40.49       44.36     10.67 o 
   7   6  11       56.89       63.24     12.50 o 
   8   6  11       22.12       29.80     13.52 o 
  -8   7  11       35.64       39.02     17.03 o 
  -7   7  11      164.65      150.12     13.18 o 
  -6   7  11        5.45        8.35     10.55 o 
  -5   7  11      273.14      281.52     10.29 o 
  -4   7  11        0.48       -0.99      5.41 o 
  -3   7  11      158.93      152.36      9.96 o 
  -2   7  11        0.10       -3.49      3.80 o 
  -1   7  11     3003.43     3036.26     45.65 o 
   0   7  11      105.83      103.66     13.52 o 
   2   7  11       24.46       28.32     14.81 o 
   3   7  11     1453.07     1551.77     56.60 o 
   4   7  11        0.00        5.95     10.21 o 
   5   7  11        7.53        0.55      9.38 o 
   6   7  11        1.27        0.35      5.75 o 
   7   7  11        1.61       -2.37      9.43 o 
   8   7  11       68.31       79.70     15.05 o 
  -7   8  11       34.87       31.86     16.05 o 
  -6   8  11        6.69       -3.68      8.41 o 
  -5   8  11      206.73      185.40     12.11 o 
  -4   8  11       60.70       54.80     10.93 o 
  -3   8  11       49.92       40.04      9.21 o 
  -2   8  11      338.96      334.11     24.28 o 
  -1   8  11       33.87       24.63      9.58 o 
   0   8  11        0.24       -1.49      5.55 o 
   1   8  11        3.08       10.23     15.91 o 
   2   8  11       77.86       93.94     12.13 o 
   3   8  11        8.12        6.20     10.08 o 
   4   8  11       10.48        4.19      7.67 o 
   5   8  11        1.24        1.44      7.86 o 
   6   8  11        4.76        3.95     16.93 o 
   7   8  11       17.74       21.43     17.33 o 
  -7   9  11        3.62        0.00      3.02 o 
  -6   9  11        9.99       13.63     12.68 o 
  -5   9  11      111.74       98.72     12.34 o 
  -4   9  11       12.70       16.57     13.35 o 
  -3   9  11      753.37      744.44     21.34 o 
  -2   9  11       28.81       30.42     12.86 o 
  -1   9  11        0.29       -0.08      9.60 o 
   0   9  11       81.88       78.57     16.20 o 
   1   9  11      358.45      366.56     20.95 o 
   2   9  11       10.13       14.78     10.89 o 
   3   9  11       58.40       49.57     11.14 o 
   4   9  11       77.07       71.07     10.95 o 
   5   9  11       23.04       36.44     12.77 o 
   6   9  11        5.35       10.48     18.64 o 
   7   9  11       14.20       20.15     21.61 o 
  -6  10  11        1.38        0.99     21.42 o 
  -5  10  11      191.72      202.78     18.09 o 
  -4  10  11        7.90        1.03      7.27 o 
  -3  10  11       84.08       88.83     11.24 o 
  -2  10  11        4.49        4.11     14.46 o 
  -1  10  11       10.02       23.48     20.38 o 
   0  10  11      110.14       91.12     15.99 o 
   1  10  11        0.81       -5.50     11.89 o 
   2  10  11        3.59       12.81     17.93 o 
   3  10  11        1.58       -0.33      5.05 o 
   4  10  11       60.95       47.97     12.22 o 
   5  10  11       27.75       33.20     14.31 o 
   6  10  11        4.87       -3.98     14.55 o 
  -5  11  11        1.71       11.11     16.65 o 
  -4  11  11       26.85       34.62     15.15 o 
  -3  11  11        9.92       11.86     13.56 o 
  -2  11  11       90.77       74.20     21.20 o 
  -1  11  11      280.45      331.38     22.79 o 
   0  11  11        1.15       11.34     21.91 o 
   1  11  11       19.59       10.81     22.31 o 
   2  11  11       32.03       29.76     12.10 o 
   3  11  11       38.34       37.17     13.49 o 
   4  11  11        0.34        1.18      4.77 o 
   5  11  11       34.75       28.09     17.21 o 
  -4  12  11       51.56       42.00     20.94 o 
  -3  12  11       62.74       57.78     19.57 o 
  -2  12  11        1.05      -10.93     20.07 o 
  -1  12  11       41.69       22.05     28.83 o 
   0  12  11       15.38       19.19     27.81 o 
   1  12  11        1.01        7.94     23.80 o 
   2  12  11      126.43      128.46     14.11 o 
   3  12  11       24.16       26.12     15.16 o 
   4  12  11        1.77        1.57      4.76 o 
  -3  13  11       24.04       26.51     23.34 o 
  -2  13  11       59.95       59.01     33.31 o 
  -1  13  11        1.06        9.39     30.35 o 
   0  13  11       52.90       41.66     29.74 o 
   1  13  11        5.42       -0.62      3.10 o 
   2  13  11        0.50        2.58     18.39 o 
   3  13  11        6.07        7.10     18.41 o 
  -8   0  12       78.84       74.08     24.27 o 
  -7   0  12     1113.73     1195.22     35.47 o 
  -6   0  12     2491.18     2686.46     48.50 o 
  -5   0  12       66.96       61.23     13.36 o 
  -4   0  12       47.96       34.44     12.85 o 
  -3   0  12      550.67      571.54     20.60 o 
  -2   0  12      751.81      674.38     21.03 o 
  -1   0  12      286.41      290.06     14.21 o 
   0   0  12     1031.64     1171.01     22.93 o 
   1   0  12     3937.18     4144.58     35.79 o 
   2   0  12      360.94      384.17      8.89 o 
   3   0  12        1.73        0.32      8.60 o 
   4   0  12        1.58       -0.03      5.10 o 
   5   0  12      627.40      604.92     12.48 o 
   6   0  12       84.67       81.75     10.09 o 
   7   0  12        0.36       -1.67      8.06 o 
   8   0  12        8.72        1.60     29.48 o 
   9   0  12       64.48       56.59     26.55 o 
  -9   1  12        7.93        1.85     28.95 o 
  -8   1  12      375.91      371.35     17.54 o 
  -7   1  12      115.09      117.83     13.98 o 
  -6   1  12       41.06       35.92     11.01 o 
  -5   1  12     1368.45     1412.90     24.50 o 
  -4   1  12      699.99      683.85     17.41 o 
  -3   1  12      697.11      711.30     16.24 o 
  -2   1  12      433.48      493.93     13.11 o 
  -1   1  12     1380.11     1514.13     19.24 o 
   0   1  12        1.33        7.06      4.44 o 
   1   1  12      325.76      349.10      7.82 o 
   2   1  12        2.68       -2.02      2.51 o 
   3   1  12      125.06      136.44      6.18 o 
   4   1  12       17.55       13.96      7.64 o 
   5   1  12      567.76      598.04     10.30 o 
   6   1  12      546.14      588.18     10.84 o 
   7   1  12       36.79       30.22     10.31 o 
   8   1  12       49.02       41.22     18.59 o 
   9   1  12      114.89      117.43     22.77 o 
  -9   2  12        0.74       -1.46     11.21 o 
  -8   2  12       19.89       16.37     17.15 o 
  -7   2  12      121.46      121.46     19.81 o 
  -6   2  12       75.18       67.57     16.79 o 
  -5   2  12      108.41      107.76     10.88 o 
  -4   2  12        0.20       -0.11      7.02 o 
  -3   2  12      281.09      263.79      9.69 o 
  -2   2  12      120.92      115.83      9.01 o 
  -1   2  12       12.91       20.30      6.68 o 
   0   2  12      262.05      283.87      6.79 o 
   1   2  12     3368.98     3525.67     17.97 o 
   2   2  12      141.05      128.94      4.90 o 
   3   2  12        5.15       -0.88      3.94 o 
   4   2  12        1.86        2.61      5.20 o 
   5   2  12      460.16      472.68     11.48 o 
   6   2  12       34.40       34.42      8.95 o 
   7   2  12        5.66       -0.34      3.43 o 
   8   2  12       84.13       80.49     12.70 o 
   9   2  12        8.77        7.15     20.67 o 
  -9   3  12      148.43      148.21     20.21 o 
  -8   3  12       23.71       31.93     15.77 o 
  -7   3  12       99.45      122.39     15.20 o 
  -6   3  12       28.50       28.72     11.85 o 
  -5   3  12      118.41      118.37     13.34 o 
  -4   3  12       28.19       29.55      9.72 o 
  -3   3  12      256.10      283.41     12.33 o 
  -2   3  12      422.03      470.32     13.01 o 
  -1   3  12     1689.93     1749.23     37.95 o 
   0   3  12      403.82      426.78      7.07 o 
   1   3  12      143.05      130.78      4.84 o 
   2   3  12       83.06       87.54      4.79 o 
   3   3  12       26.63       27.53      4.57 o 
   4   3  12      100.87      105.77      9.14 o 
   5   3  12      426.08      484.78     12.32 o 
   6   3  12      289.27      273.49     10.67 o 
   7   3  12       63.12       60.92      9.42 o 
   8   3  12        0.27       -0.47      1.59 o 
   9   3  12        2.24        6.04     27.40 o 
  -8   4  12        1.08        6.40     21.92 o 
  -7   4  12       40.82       30.06     15.13 o 
  -6   4  12       54.58       33.33      9.09 o 
  -5   4  12       45.56       46.35     10.27 o 
  -4   4  12      115.54      118.58     11.83 o 
  -3   4  12       10.57       11.08      4.57 o 
  -2   4  12      100.67      109.35      5.09 o 
  -1   4  12      249.36      248.13      5.40 o 
   0   4  12       88.21       78.77      7.93 o 
   1   4  12      130.45      136.27      4.00 o 
   2   4  12        5.22        0.27      2.64 o 
   3   4  12       14.81        9.05      4.34 o 
   4   4  12      224.13      236.69      6.04 o 
   5   4  12      163.92      163.51      9.37 o 
   6   4  12      388.64      398.71     12.59 o 
   7   4  12       12.20        3.37      5.34 o 
   8   4  12        9.34        7.53     13.68 o 
  -8   5  12       70.96       61.58     21.40 o 
  -7   5  12       42.50       35.98     16.19 o 
  -6   5  12       96.00      109.69     10.37 o 
  -5   5  12      243.34      261.90     10.73 o 
  -4   5  12       84.16       85.14     12.12 o 
  -3   5  12       73.41       65.59      9.40 o 
  -2   5  12      146.43      149.91      9.69 o 
  -1   5  12      200.50      195.68      9.88 o 
   0   5  12      783.30      779.97     18.03 o 
   1   5  12      923.55      911.02     18.04 o 
   2   5  12       33.86       33.57      5.08 o 
   3   5  12       96.29      101.27      8.03 o 
   4   5  12       47.10       40.81      8.69 o 
   5   5  12       92.77       70.22      8.18 o 
   6   5  12      361.40      352.40     12.66 o 
   7   5  12      138.08      140.96     11.52 o 
   8   5  12       89.14       76.80     16.02 o 
  -8   6  12        0.00        1.55     10.10 o 
  -7   6  12       82.08       62.12     13.17 o 
  -6   6  12        1.10        3.38      9.49 o 
  -5   6  12       85.16       65.92      9.17 o 
  -4   6  12      165.80      169.50      8.63 o 
  -3   6  12       44.91       38.78      8.10 o 
  -2   6  12      192.12      185.72     11.11 o 
  -1   6  12      628.77      659.08     16.39 o 
   0   6  12      291.82      302.41     15.38 o 
   1   6  12       46.87       49.47      6.89 o 
   2   6  12       51.05       64.81      6.43 o 
   3   6  12      418.07      426.96     13.25 o 
   4   6  12      351.28      318.26     17.50 o 
   5   6  12      293.07      294.35     11.20 o 
   6   6  12      150.56      140.00     11.36 o 
   7   6  12       36.03       43.20     12.93 o 
   8   6  12       85.76       75.75     13.05 o 
  -8   7  12       95.89      100.35     18.35 o 
  -7   7  12        0.25       -2.07      5.03 o 
  -6   7  12       14.47        0.60      6.66 o 
  -5   7  12      477.53      448.54     13.08 o 
  -4   7  12      174.49      183.26      9.24 o 
  -3   7  12       23.94       20.37      8.65 o 
  -2   7  12       79.83       70.96      9.85 o 
  -1   7  12       25.52       28.64     12.98 o 
   0   7  12     1192.36     1208.35     28.51 o 
   2   7  12      209.59      228.56     19.52 o 
   3   7  12      110.65      111.12      8.53 o 
   4   7  12       10.80        2.51      4.26 o 
   5   7  12        4.21       11.23      9.55 o 
   6   7  12       73.44       56.90     11.31 o 
   7   7  12        1.20        4.68     14.21 o 
  -7   8  12        0.68       -2.20     17.22 o 
  -6   8  12       69.65       46.08     12.03 o 
  -5   8  12        7.40       -1.50      2.96 o 
  -4   8  12      109.57      113.94     13.00 o 
  -3   8  12       73.50       57.41      9.41 o 
  -2   8  12      826.60      867.25     21.37 o 
  -1   8  12       40.42       25.42      9.51 o 
   0   8  12      505.02      509.43     21.15 o 
   2   8  12      666.86      737.43     30.93 o 
   3   8  12        0.22        3.62     15.77 o 
   4   8  12      374.23      355.60     13.10 o 
   5   8  12       18.62       12.99     10.03 o 
   6   8  12        3.91        0.08      8.96 o 
   7   8  12        2.40        4.96     16.41 o 
  -7   9  12      108.44      106.42     18.71 o 
  -6   9  12       57.63       50.04     13.68 o 
  -5   9  12       24.23       34.42     12.88 o 
  -4   9  12       30.60       31.17     11.84 o 
  -3   9  12      162.80      162.95     14.04 o 
  -2   9  12       58.51       48.91     12.07 o 
  -1   9  12       53.49       35.23     11.88 o 
   0   9  12      859.26      871.42     30.11 o 
   1   9  12     1688.84     1795.34     42.81 o 
   2   9  12        0.08       10.10     13.74 o 
   3   9  12      297.46      281.65     22.90 o 
   4   9  12        4.16        6.86     10.83 o 
   5   9  12      218.34      183.29     12.34 o 
   6   9  12      169.61      176.87     18.96 o 
  -6  10  12        3.66        0.63      9.05 o 
  -5  10  12      297.70      301.10     19.12 o 
  -4  10  12        2.12       -0.09     10.07 o 
  -3  10  12       11.87        7.15     16.08 o 
  -2  10  12      264.66      267.87     22.38 o 
  -1  10  12      914.95      938.96     34.66 o 
   0  10  12      429.26      408.02     25.34 o 
   1  10  12      128.82      111.93     21.64 o 
   2  10  12      198.48      198.41     16.04 o 
   3  10  12      256.61      262.46     15.25 o 
   4  10  12      122.46      115.79     12.94 o 
   5  10  12       31.76       29.25     15.11 o 
   6  10  12        5.64       13.71     20.04 o 
  -5  11  12       27.84       28.21     22.21 o 
  -4  11  12       11.10        1.45     12.07 o 
  -3  11  12       17.31       11.98     18.04 o 
  -2  11  12       40.86       35.78     24.09 o 
  -1  11  12      258.95      294.23     25.36 o 
   0  11  12      180.19      177.42     22.30 o 
   1  11  12       29.54       21.99     25.39 o 
   2  11  12       41.89       45.75     17.31 o 
   3  11  12        0.80       -0.90     12.23 o 
   4  11  12        6.15       10.00     15.41 o 
   5  11  12        0.52        3.26     12.37 o 
  -4  12  12        2.47        1.70     31.09 o 
  -3  12  12       46.02       36.67     26.04 o 
  -2  12  12      169.56      181.07     29.56 o 
  -1  12  12        1.41        7.06     22.40 o 
   0  12  12        0.66        4.85     25.12 o 
   1  12  12        0.49       -5.48     13.28 o 
   2  12  12       69.61       72.72     15.16 o 
   3  12  12        4.50       16.03     15.61 o 
   4  12  12       60.40       57.79     17.50 o 
  -3  13  12       23.62       14.71     29.04 o 
  -2  13  12        5.29        7.49     29.05 o 
  -1  13  12       10.09        5.76     33.50 o 
   0  13  12       15.59       10.91     33.14 o 
   1  13  12        6.31       15.62     20.86 o 
   2  13  12        0.27       -1.47     22.08 o 
  -9   1  13       64.19       50.94     30.54 o 
  -8   1  13        5.71       12.49     16.73 o 
  -7   1  13      287.53      311.93     18.03 o 
  -6   1  13      285.91      293.88     15.02 o 
  -5   1  13      370.52      400.29     15.62 o 
  -4   1  13       83.57       80.37      9.72 o 
  -3   1  13      234.41      252.91     12.52 o 
  -2   1  13       48.84       41.82      9.52 o 
  -1   1  13      329.47      371.08     11.93 o 
   0   1  13     1698.63     1707.74     15.15 o 
   1   1  13      182.27      184.54      5.75 o 
   2   1  13      246.35      256.18      5.82 o 
   3   1  13      779.02      770.44     10.27 o 
   4   1  13       63.35       63.19      8.46 o 
   5   1  13       73.64       63.26      5.96 o 
   6   1  13      545.01      567.80      9.91 o 
   7   1  13      315.54      334.86     12.19 o 
   8   1  13      276.57      288.09     18.70 o 
   9   1  13       15.94       13.10     22.91 o 
  -9   2  13       86.37       69.26     20.13 o 
  -8   2  13       33.10       40.04     16.70 o 
  -7   2  13       57.30       59.32     15.00 o 
  -6   2  13       95.01       88.53     16.38 o 
  -5   2  13      174.74      148.99     13.61 o 
  -4   2  13      145.29      141.85     11.60 o 
  -3   2  13      151.31      150.39     14.18 o 
  -2   2  13       38.61       42.03      8.51 o 
  -1   2  13        0.69        1.68      6.74 o 
   0   2  13      814.86      847.38     10.76 o 
   1   2  13        1.51        6.59      3.70 o 
   2   2  13      180.95      197.76      6.57 o 
   3   2  13      749.22      777.91     14.90 o 
   4   2  13      198.00      205.81     10.88 o 
   5   2  13      397.95      396.42     12.92 o 
   6   2  13      197.91      191.84     12.51 o 
   7   2  13        1.07       -0.57      6.06 o 
   8   2  13        0.42        4.35     17.18 o 
  -8   3  13       69.61       82.30     16.43 o 
  -7   3  13      142.01      142.17     14.53 o 
  -6   3  13      947.51      983.02     22.66 o 
  -5   3  13       23.11       30.35     10.14 o 
  -4   3  13        6.39        5.56      9.31 o 
  -3   3  13        0.00       15.82      7.54 o 
  -2   3  13      917.80      974.52     18.22 o 
  -1   3  13      476.73      481.10      7.56 o 
   0   3  13      807.43      851.81     12.82 o 
   1   3  13       95.76       95.38      4.76 o 
   2   3  13        3.16        2.69      4.39 o 
   3   3  13        7.83        1.85      3.47 o 
   4   3  13        3.33        1.52      9.36 o 
   5   3  13      800.85      821.68     21.76 o 
   6   3  13       32.50       25.46      9.76 o 
   7   3  13      123.49      102.57     10.34 o 
   8   3  13       44.84       36.93     14.15 o 
  -8   4  13       28.74       15.58     18.42 o 
  -7   4  13      206.82      210.13     15.43 o 
  -6   4  13       47.98       49.39     10.06 o 
  -5   4  13      460.65      455.94     23.07 o 
  -4   4  13       58.51       52.34     10.85 o 
  -3   4  13       57.29       35.12      9.65 o 
  -2   4  13      252.44      239.25      6.85 o 
  -1   4  13      491.88      494.22     13.85 o 
   0   4  13        0.37       -2.01      5.69 o 
   1   4  13      560.98      565.43     10.26 o 
   2   4  13       27.42       25.65      3.87 o 
   3   4  13      437.08      480.00     10.28 o 
   4   4  13       13.44       10.44      8.75 o 
   5   4  13      321.17      303.69     11.32 o 
   6   4  13        5.46        1.99      3.62 o 
   7   4  13       70.79       57.30     11.17 o 
   8   4  13       23.86       19.56     15.32 o 
  -8   5  13        7.51       24.32     30.06 o 
  -7   5  13       27.87       21.16     16.86 o 
  -6   5  13      132.31      127.54     10.26 o 
  -5   5  13       21.37       20.14      8.50 o 
  -4   5  13      167.15      136.18     12.87 o 
  -3   5  13      590.83      598.65     26.37 o 
  -2   5  13       34.31       34.35      4.34 o 
  -1   5  13        3.00        1.01      2.23 o 
   0   5  13     1277.05     1312.80      8.94 o 
   1   5  13      261.26      265.09      5.63 o 
   2   5  13       12.06        7.60      4.33 o 
   3   5  13        3.13       -2.85      3.38 o 
   4   5  13      153.82      143.88     10.66 o 
   5   5  13      103.35       82.93      9.62 o 
   6   5  13       32.92       30.06     10.94 o 
   7   5  13      103.37       90.94     13.24 o 
   8   5  13        0.14        2.70     21.17 o 
  -8   6  13       39.71       43.68     18.29 o 
  -7   6  13       24.74       22.92     13.44 o 
  -6   6  13        0.13       -5.23      9.06 o 
  -5   6  13       24.07       26.99     10.84 o 
  -4   6  13      259.21      270.24     13.86 o 
  -3   6  13       57.28       48.35      8.94 o 
  -2   6  13      834.89      857.90     15.65 o 
  -1   6  13      272.90      262.91     10.21 o 
   0   6  13        0.31       -2.59      3.75 o 
   1   6  13       46.04       40.52      3.74 o 
   2   6  13        1.25        1.06      3.91 o 
   3   6  13      213.33      191.83      7.77 o 
   4   6  13      125.58      107.42     10.55 o 
   5   6  13        3.14       -0.13      2.05 o 
   6   6  13      260.32      252.77     11.84 o 
   7   6  13       81.70       75.27     14.69 o 
   8   6  13       28.23       23.20     14.87 o 
  -7   7  13       29.03       19.98     16.02 o 
  -6   7  13       35.48       24.19     10.11 o 
  -5   7  13       41.40       34.75      9.15 o 
  -4   7  13        0.03        0.31      8.34 o 
  -3   7  13      153.33      150.81      8.74 o 
  -2   7  13       46.76       39.32     10.23 o 
  -1   7  13      162.97      166.55     11.62 o 
   0   7  13       25.45       24.23     12.87 o 
   1   7  13     1126.40     1179.38     26.90 o 
   2   7  13      143.27      160.19     20.86 o 
   3   7  13      508.28      507.24     13.77 o 
   4   7  13      314.72      303.95     12.81 o 
   5   7  13       29.23       26.36     10.96 o 
   6   7  13       55.43       67.54     12.57 o 
   7   7  13        4.76        0.58     10.98 o 
  -7   8  13        7.89       16.84     16.55 o 
  -6   8  13        5.27        6.59     11.37 o 
  -5   8  13        7.52       -2.05      8.20 o 
  -4   8  13        0.00       -0.40      2.37 o 
  -3   8  13      563.30      589.35     15.49 o 
  -2   8  13       16.44        1.51      4.15 o 
  -1   8  13     1113.58     1173.43     32.08 o 
   0   8  13       63.14       53.04     14.30 o 
   2   8  13      400.38      366.22     22.74 o 
   3   8  13       77.20       97.63     18.81 o 
   4   8  13       19.52       22.92     12.94 o 
   5   8  13       36.21       33.24     12.51 o 
   6   8  13       30.41       27.38     17.37 o 
   7   8  13        8.90        9.05     21.86 o 
  -6   9  13       43.73       27.74     14.19 o 
  -5   9  13       74.11       61.08     12.16 o 
  -4   9  13       64.92       59.44     13.32 o 
  -3   9  13      170.02      160.28     13.45 o 
  -2   9  13      128.70      124.76     15.09 o 
  -1   9  13      109.84      103.91     11.38 o 
   0   9  13       28.18        3.44     20.08 o 
   1   9  13      166.17      179.86     20.01 o 
   2   9  13       46.67       48.57     16.29 o 
   3   9  13       56.37       44.42     14.90 o 
   4   9  13        4.60       -0.19      1.90 o 
   5   9  13       26.18       19.27     14.33 o 
   6   9  13       17.59       19.54     18.26 o 
  -6  10  13        8.62        2.00      5.66 o 
  -5  10  13        9.81        5.83     19.26 o 
  -4  10  13      292.88      275.62     16.76 o 
  -3  10  13       23.14       19.14     17.08 o 
  -2  10  13      244.45      241.09     15.02 o 
  -1  10  13        4.75        3.16     16.59 o 
   0  10  13      651.94      759.94     32.12 o 
   1  10  13        3.98        5.71     16.98 o 
   2  10  13       16.85       20.17     12.91 o 
   3  10  13       38.61       37.07     13.76 o 
   4  10  13       17.40       16.89     13.29 o 
   5  10  13       60.38       59.85     15.06 o 
   6  10  13        0.27        5.21     22.99 o 
  -5  11  13        6.77       15.08     21.81 o 
  -4  11  13       17.01       24.94     19.75 o 
  -3  11  13        2.01        8.23     17.31 o 
  -2  11  13      231.85      218.82     26.23 o 
  -1  11  13        4.79        1.93     22.32 o 
   0  11  13        6.56       11.34     25.48 o 
   1  11  13        1.95        4.66     21.20 o 
   2  11  13       20.12       27.74     17.45 o 
   3  11  13        2.81       -0.56      2.93 o 
   4  11  13       26.53        8.17     13.01 o 
   5  11  13       79.80       91.16     16.92 o 
  -4  12  13       52.52       46.64     23.72 o 
  -3  12  13        1.70       12.89     33.62 o 
  -2  12  13       56.80       73.86     28.27 o 
  -1  12  13       17.91       20.58     30.99 o 
   0  12  13       49.81       32.20     30.68 o 
   1  12  13      185.29      171.82     25.40 o 
   2  12  13       54.05       52.77     14.50 o 
   3  12  13       12.03        9.63     18.01 o 
   4  12  13        6.01        0.76     10.97 o 
  -2  13  13       31.76       26.31     37.15 o 
  -1  13  13       54.09       53.82     27.41 o 
   0  13  13       64.30       67.34     27.70 o 
   1  13  13       22.86       26.85     22.27 o 
   2  13  13       10.99       17.38     17.75 o 
  -9   0  14        1.80        5.81     32.29 o 
  -8   0  14        0.32        4.82     26.19 o 
  -7   0  14        3.94        6.21     21.41 o 
  -6   0  14       23.99       13.32     18.76 o 
  -5   0  14      924.56      933.55     29.87 o 
  -4   0  14      724.95      723.48     26.98 o 
  -3   0  14      629.97      579.49     23.63 o 
  -2   0  14      197.62      217.57     16.31 o 
  -1   0  14      377.11      371.70     17.18 o 
   0   0  14      340.52      358.02     10.67 o 
   1   0  14       41.19       36.89      6.25 o 
   2   0  14       63.11       46.85      5.93 o 
   3   0  14     1455.57     1497.17     21.93 o 
   4   0  14      349.59      348.50     18.84 o 
   5   0  14       21.33       13.29     15.57 o 
   6   0  14     1443.15     1567.96     39.65 o 
   7   0  14       30.15       18.02     22.36 o 
   8   0  14       26.45       26.57     28.48 o 
  -8   1  14      397.54      450.65     19.74 o 
  -7   1  14      247.89      263.67     16.24 o 
  -6   1  14      532.88      541.17     18.00 o 
  -5   1  14       36.44       19.90     10.40 o 
  -4   1  14      231.30      225.56     15.23 o 
  -3   1  14      492.25      507.28     15.36 o 
  -2   1  14      934.05      936.37     18.11 o 
  -1   1  14      136.40      151.20      8.03 o 
   0   1  14       23.97       37.40      5.13 o 
   1   1  14       13.30       10.14      4.08 o 
   2   1  14      207.19      196.06      5.52 o 
   3   1  14      392.01      395.97      7.83 o 
   4   1  14      131.42      112.51     10.12 o 
   5   1  14      329.53      305.09     14.06 o 
   6   1  14      322.76      311.74     10.95 o 
   7   1  14       48.20       48.66     10.98 o 
   8   1  14      161.47      167.03     18.14 o 
  -8   2  14        0.08       -2.77     17.56 o 
  -7   2  14       32.47       19.84     15.74 o 
  -6   2  14       25.07       20.84     11.95 o 
  -5   2  14      386.30      377.11     15.27 o 
  -4   2  14      146.67      131.47     12.39 o 
  -3   2  14       28.60       34.71      9.65 o 
  -2   2  14        4.36       -0.23      1.16 o 
  -1   2  14       27.24       20.27      9.86 o 
   0   2  14     1080.17     1158.12     12.92 o 
   1   2  14      520.84      579.07     14.69 o 
   2   2  14        4.26        4.75      5.25 o 
   3   2  14      330.53      324.53      4.70 o 
   4   2  14      152.85      154.65     10.22 o 
   5   2  14      494.46      509.20     23.39 o 
   6   2  14       28.67       15.48      9.43 o 
   7   2  14        7.35        4.84     11.27 o 
   8   2  14      117.08      126.88     17.50 o 
  -8   3  14       92.88      103.73     22.41 o 
  -7   3  14        2.42        4.45     19.34 o 
  -6   3  14       21.46       23.61     15.38 o 
  -5   3  14       55.66       41.62     11.19 o 
  -4   3  14      107.22      112.98     11.27 o 
  -3   3  14      360.65      400.76     13.90 o 
  -2   3  14      620.39      557.72     15.22 o 
  -1   3  14      246.20      265.39      6.50 o 
   0   3  14       78.07       73.74      4.82 o 
   1   3  14      732.02      718.94      9.60 o 
   2   3  14      409.19      413.44      8.22 o 
   3   3  14        6.78        2.14      3.81 o 
   4   3  14       44.13       39.05      8.51 o 
   5   3  14      262.81      253.81     10.40 o 
   6   3  14       27.13       17.25     10.61 o 
   7   3  14      393.35      385.15     12.39 o 
   8   3  14       28.25       16.01     15.36 o 
  -8   4  14       37.33       22.94     19.69 o 
  -7   4  14      335.38      332.99     17.29 o 
  -6   4  14       14.86       11.35     14.11 o 
  -5   4  14       31.20       16.66     11.16 o 
  -4   4  14        0.36        0.55      9.99 o 
  -3   4  14      146.10      153.09     11.37 o 
  -2   4  14       73.74       69.94      5.84 o 
  -1   4  14      622.85      640.81     17.65 o 
   0   4  14     1107.99     1155.59     18.99 o 
   1   4  14       58.67       50.74      5.87 o 
   2   4  14        4.55        2.18      2.84 o 
   3   4  14      437.45      444.73      9.43 o 
   4   4  14      164.93      185.56     10.72 o 
   5   4  14      629.12      639.94     15.55 o 
   6   4  14      107.37       97.28     10.20 o 
   7   4  14       26.57       17.59     11.95 o 
   8   4  14        2.57        0.23      0.71 o 
  -8   5  14      217.66      204.72     19.11 o 
  -7   5  14      130.90      149.18     18.05 o 
  -6   5  14       12.28       12.32     11.40 o 
  -5   5  14        2.85        0.05     15.85 o 
  -4   5  14      123.61      109.34     11.92 o 
  -3   5  14        3.07       -1.94     76.99 o 
  -2   5  14       63.49       68.80     10.73 o 
  -1   5  14      131.00      121.51     10.52 o 
   0   5  14       77.49       70.94      3.35 o 
   1   5  14       11.46       11.26      4.32 o 
   2   5  14       39.94       34.68      4.98 o 
   3   5  14       31.38       16.05     10.50 o 
   4   5  14       92.99       85.69     10.41 o 
   5   5  14      156.47      163.31     14.47 o 
   6   5  14       94.35       94.24     10.76 o 
   7   5  14        0.03       -0.56      5.42 o 
   8   5  14        0.62        1.26     17.18 o 
  -8   6  14        0.04       -0.56     13.99 o 
  -7   6  14       20.72        8.25     20.01 o 
  -6   6  14      323.12      304.08     13.17 o 
  -5   6  14      126.96      131.98     12.35 o 
  -4   6  14        1.38       -2.76      7.09 o 
  -3   6  14        7.63        6.99      9.32 o 
  -2   6  14        0.09       -0.76      6.51 o 
  -1   6  14      155.43      124.85      8.71 o 
   0   6  14      110.41      102.35      7.92 o 
   1   6  14        0.00       -0.65      2.25 o 
   2   6  14      174.04      166.91      6.83 o 
   3   6  14        0.50        1.89      6.56 o 
   4   6  14       23.12       14.52     12.98 o 
   5   6  14      174.57      162.67      9.82 o 
   6   6  14       77.70       56.51     12.22 o 
   7   6  14       89.40       98.44     13.82 o 
  -7   7  14        7.22       12.10     16.01 o 
  -6   7  14       64.05       53.91     12.18 o 
  -5   7  14      179.64      152.87     10.45 o 
  -4   7  14      196.70      189.13      9.32 o 
  -3   7  14        1.81       -0.33      3.36 o 
  -2   7  14       33.17       33.36      8.42 o 
  -1   7  14      203.22      196.85     11.96 o 
   0   7  14      100.17       88.94     12.67 o 
   1   7  14      300.46      299.22     16.48 o 
   2   7  14       48.46       53.89      9.32 o 
   3   7  14      171.72      164.41     10.50 o 
   4   7  14        0.04       -3.32      9.64 o 
   5   7  14       75.13       52.52     11.68 o 
   6   7  14        1.78        7.58     13.69 o 
   7   7  14      402.62      378.76     16.14 o 
  -7   8  14       44.62       25.20     17.00 o 
  -6   8  14       80.99       86.50     13.50 o 
  -5   8  14       47.08       38.45     11.44 o 
  -4   8  14      412.96      418.53     12.26 o 
  -3   8  14       63.44       56.92      9.48 o 
  -2   8  14       94.23       90.04      9.49 o 
  -1   8  14      786.43      845.76     28.07 o 
   0   8  14       12.49        4.95     15.04 o 
   2   8  14       87.31       94.90     20.25 o 
   3   8  14       60.29       61.20     21.16 o 
   4   8  14      121.35      120.38     12.47 o 
   5   8  14       11.82       -5.01     13.94 o 
   6   8  14       31.57       27.98     17.10 o 
   7   8  14       87.23       87.13     22.48 o 
  -6   9  14        2.01        3.68     15.77 o 
  -5   9  14       69.07       54.10     12.61 o 
  -4   9  14       98.87      108.11     11.62 o 
  -3   9  14       29.15       42.12     14.84 o 
  -2   9  14       13.47        8.00     13.13 o 
  -1   9  14       34.66       25.73     12.21 o 
   0   9  14      141.61      140.75     17.15 o 
   1   9  14      339.42      332.13     22.55 o 
   2   9  14      128.05      165.01     14.12 o 
   3   9  14      146.72      149.40     15.22 o 
   4   9  14       14.14        1.50      4.35 o 
   5   9  14       20.73       15.69     18.96 o 
   6   9  14        1.32       -2.58     23.23 o 
  -5  10  14        7.38       10.10     16.60 o 
  -4  10  14       64.82       71.25     18.19 o 
  -3  10  14       53.68       51.61     15.72 o 
  -2  10  14       13.15       11.89     16.65 o 
  -1  10  14       59.78       58.65     15.52 o 
   0  10  14      484.08      523.23     28.25 o 
   1  10  14      165.38      168.18     23.81 o 
   2  10  14       19.83       37.13     17.69 o 
   3  10  14       18.61       19.60     17.22 o 
   4  10  14        2.82        0.29      8.42 o 
   5  10  14       25.83       16.83     16.21 o 
  -5  11  14       89.53       96.46     19.90 o 
  -4  11  14      120.97      144.49     19.08 o 
  -3  11  14        8.63        5.14     19.85 o 
  -2  11  14       17.04       19.51     17.86 o 
  -1  11  14      116.69      115.87     27.45 o 
   0  11  14       31.00       28.45     25.71 o 
   1  11  14       30.07       16.55     26.51 o 
   2  11  14       29.56       22.99     17.66 o 
   3  11  14       28.29       20.96     15.66 o 
   4  11  14       46.52       42.78     16.96 o 
  -3  12  14        0.01       -1.71     43.85 o 
  -2  12  14       41.19       28.96     28.38 o 
  -1  12  14      110.88      101.94     27.47 o 
   0  12  14        1.28       -4.54     33.17 o 
   1  12  14       53.52       62.58     32.17 o 
   2  12  14      109.27      124.56     22.81 o 
   3  12  14       34.10       46.36     17.61 o 
  -1  13  14        4.02       -5.23    144.72 o 
   0  13  14        7.07       13.99     35.95 o 
   1  13  14      173.24      222.62     21.67 o 
  -8   1  15        3.23       14.66     18.63 o 
  -7   1  15      155.03      135.86     14.45 o 
  -6   1  15       49.71       50.27     12.94 o 
  -5   1  15      116.47      119.57     13.75 o 
  -4   1  15      553.98      537.14     18.13 o 
  -3   1  15        0.13       -2.47      7.58 o 
  -2   1  15       50.88       41.50      8.38 o 
  -1   1  15        9.09        4.93      5.39 o 
   0   1  15      619.00      657.29     13.45 o 
   1   1  15       17.29       12.31      4.50 o 
   2   1  15       40.56       32.20      4.39 o 
   3   1  15        1.15       -0.73      2.13 o 
   4   1  15        3.11        0.00      2.74 o 
   5   1  15       30.51       37.60     11.11 o 
   6   1  15       56.13       52.47      8.12 o 
   7   1  15       21.79       16.22     11.54 o 
   8   1  15        4.01       -1.54      7.68 o 
  -8   2  15       15.58       22.89     20.01 o 
  -7   2  15       25.69       24.20     15.56 o 
  -6   2  15        2.29        0.68      5.21 o 
  -5   2  15      551.07      546.75     19.48 o 
  -4   2  15        5.87       11.95     11.19 o 
  -3   2  15      890.90      886.90     20.01 o 
  -2   2  15      765.74      777.87     24.67 o 
  -1   2  15       29.58       36.95      5.34 o 
   0   2  15       58.66       47.07      5.56 o 
   1   2  15      133.31      134.35      5.77 o 
   2   2  15      539.76      533.14      9.02 o 
   3   2  15        0.01       -1.70      1.70 o 
   4   2  15        8.65        1.49     10.91 o 
   5   2  15      125.17      106.14      7.35 o 
   6   2  15       38.69       29.73     10.20 o 
   7   2  15      130.43      147.21     12.02 o 
   8   2  15       53.54       52.68     19.50 o 
  -8   3  15      270.45      267.66     20.54 o 
  -7   3  15      172.62      166.30     19.06 o 
  -6   3  15        2.94       -0.11      7.09 o 
  -5   3  15       51.09       43.21     12.62 o 
  -4   3  15      281.88      267.35     14.26 o 
  -3   3  15       10.33       12.95      8.77 o 
  -2   3  15       26.30       26.96      8.43 o 
  -1   3  15      273.76      300.46      8.26 o 
   0   3  15      582.52      677.86     10.23 o 
   1   3  15      325.69      338.60      8.24 o 
   2   3  15       38.27       36.21      4.02 o 
   3   3  15        4.69       -0.23      3.45 o 
   4   3  15      611.25      653.57     17.01 o 
   5   3  15       17.51       11.91     10.68 o 
   6   3  15      198.73      189.35     10.67 o 
   7   3  15       20.43       14.66     10.47 o 
   8   3  15        0.19        4.51     16.62 o 
  -8   4  15        0.80        3.30     25.68 o 
  -7   4  15       82.06       72.90     17.97 o 
  -6   4  15      218.07      178.39     18.12 o 
  -5   4  15      182.90      184.06     13.94 o 
  -4   4  15       57.05       44.99     11.93 o 
  -3   4  15      126.41      114.67     11.84 o 
  -2   4  15      206.44      195.19      5.59 o 
  -1   4  15       68.59       71.89      3.98 o 
   0   4  15       61.83       55.56      8.34 o 
   1   4  15      193.04      205.00      7.82 o 
   2   4  15        1.41        2.78      5.30 o 
   3   4  15       97.84       84.81      6.45 o 
   4   4  15       26.71       23.74     10.27 o 
   5   4  15       36.88       35.30     10.52 o 
   6   4  15      136.82      131.38     11.76 o 
   7   4  15       58.54       51.62     13.85 o 
   8   4  15        5.51        2.12      5.41 o 
  -8   5  15      253.52      271.67     21.12 o 
  -7   5  15       42.16       51.76     17.57 o 
  -6   5  15        0.72       -0.89     15.60 o 
  -5   5  15        7.29        7.48     14.91 o 
  -4   5  15      200.12      145.27     12.62 o 
  -3   5  15      175.29      162.37     11.85 o 
  -2   5  15      109.61       90.58     10.91 o 
  -1   5  15       13.50        5.82      8.93 o 
   0   5  15      628.82      608.27     12.40 o 
   1   5  15       40.06       35.51      5.05 o 
   2   5  15       25.12       31.45      5.14 o 
   3   5  15      176.92      183.16      7.68 o 
   4   5  15       26.79       19.95     10.68 o 
   5   5  15      252.24      284.95     11.64 o 
   6   5  15      207.50      225.73     11.97 o 
   7   5  15       98.56       91.10     14.55 o 
   8   5  15       76.18       73.70     14.76 o 
  -7   6  15       36.13       32.37     17.91 o 
  -6   6  15      331.78      303.95     17.13 o 
  -5   6  15      134.62       93.86     11.04 o 
  -4   6  15       38.21       23.49     12.89 o 
  -3   6  15      394.01      384.76     33.69 o 
  -2   6  15      947.94      918.84     19.47 o 
  -1   6  15        0.06       -1.47      2.62 o 
   0   6  15      502.21      496.60     12.34 o 
   1   6  15      664.57      695.31     17.26 o 
   2   6  15        5.70        2.19      5.21 o 
   3   6  15       11.28        9.37      7.74 o 
   4   6  15       14.15       -0.26      6.41 o 
   5   6  15       27.61       11.88     10.56 o 
   6   6  15       50.53       48.56     13.66 o 
   7   6  15        0.91        1.01     10.08 o 
  -7   7  15        1.55        2.84     12.89 o 
  -6   7  15        7.85        7.97     15.01 o 
  -5   7  15        0.00        2.26     10.39 o 
  -4   7  15        0.43       -1.27      7.35 o 
  -3   7  15      137.85      119.57     10.33 o 
  -2   7  15     1109.01     1121.79     19.15 o 
  -1   7  15        1.28       -2.47      2.64 o 
   0   7  15      641.19      623.73     24.13 o 
   1   7  15        4.69        1.41      2.54 o 
   2   7  15       43.89       39.11     12.24 o 
   3   7  15        1.47        1.95     20.49 o 
   4   7  15       28.23       23.76     17.78 o 
   5   7  15       23.15       21.71     15.82 o 
   6   7  15      112.08      104.91     16.64 o 
   7   7  15        1.00        8.47     21.19 o 
  -6   8  15       17.52       17.50     13.85 o 
  -5   8  15        5.07       16.75     11.71 o 
  -4   8  15       89.74       82.17     10.27 o 
  -3   8  15        3.66       -4.14      5.08 o 
  -2   8  15       18.50       16.40      9.69 o 
  -1   8  15      145.29      152.46     15.96 o 
   0   8  15       98.49       91.01     15.03 o 
   2   8  15      275.73      289.53     13.38 o 
   3   8  15       28.39       13.94     22.22 o 
   4   8  15        0.31       -1.78     17.56 o 
   5   8  15        1.78        9.12     15.88 o 
   6   8  15       56.68       46.40     20.64 o 
  -6   9  15       11.95        5.82     18.24 o 
  -5   9  15        6.05       -0.73      2.97 o 
  -4   9  15       11.38        6.54     10.57 o 
  -3   9  15       90.96       72.95     11.32 o 
  -2   9  15       43.22       31.35     13.00 o 
  -1   9  15       94.50      110.08     12.99 o 
   0   9  15      149.95      167.55     16.43 o 
   2   9  15       50.01       41.80     20.97 o 
   3   9  15        2.69       -0.36      4.54 o 
   4   9  15        0.38        1.64      5.72 o 
   5   9  15        0.01       -2.47      5.17 o 
   6   9  15        1.65       -2.73     20.80 o 
  -5  10  15       45.43       48.49     16.90 o 
  -4  10  15      136.72      135.23     14.45 o 
  -3  10  15      270.20      305.95     17.04 o 
  -2  10  15      102.96       96.26     15.50 o 
  -1  10  15       66.47       74.25     15.52 o 
   0  10  15       87.02       96.43     19.91 o 
   1  10  15       44.22       33.63     24.07 o 
   2  10  15       29.31       14.32     15.84 o 
   3  10  15        4.55        6.57     18.84 o 
   4  10  15       83.34       80.34     13.80 o 
   5  10  15       23.10       33.16     16.83 o 
  -4  11  15       84.83       90.14     16.87 o 
  -3  11  15        0.76        5.03     26.21 o 
  -2  11  15      111.70      117.42     15.71 o 
  -1  11  15      131.60      192.57     24.83 o 
   0  11  15       36.19       48.47     20.91 o 
   1  11  15        4.16        4.32     28.79 o 
   2  11  15      106.48      131.90     20.44 o 
   3  11  15        6.43        5.63     16.97 o 
   4  11  15        0.13        4.62     17.20 o 
  -3  12  15      165.02      190.90     32.42 o 
  -2  12  15        1.06       -2.21     29.51 o 
  -1  12  15        9.52       18.85     27.47 o 
   0  12  15       19.32       20.44     29.27 o 
   1  12  15       16.70       17.05     31.78 o 
   2  12  15        8.00       26.54     20.51 o 
   3  12  15        5.83        1.86      5.62 o 
  -8   0  16        0.57       -7.42     12.97 o 
  -7   0  16        6.50        2.98     23.58 o 
  -6   0  16      694.35      741.18     30.44 o 
  -5   0  16     1726.77     1815.56     42.09 o 
  -4   0  16     3805.56     3908.35     58.33 o 
  -3   0  16      588.86      594.81     24.87 o 
  -2   0  16       78.09       93.50     13.61 o 
  -1   0  16      138.06      134.59     15.24 o 
   0   0  16     2330.00     2384.33     48.19 o 
   1   0  16       26.58       38.10     10.89 o 
   2   0  16       96.25       72.82     12.46 o 
   3   0  16       80.05       77.56      6.63 o 
   4   0  16     1121.93     1147.28     31.07 o 
   5   0  16      358.93      342.90     21.53 o 
   6   0  16        0.81       -0.12      7.27 o 
   7   0  16       14.34       11.11     20.70 o 
   8   0  16       41.21       54.77     26.13 o 
  -8   1  16        3.13        6.40     21.23 o 
  -7   1  16      289.37      278.46     16.85 o 
  -6   1  16       95.69       83.23     14.84 o 
  -5   1  16      896.06      958.84     23.62 o 
  -4   1  16      304.67      293.55     14.81 o 
  -3   1  16      367.53      391.04     14.55 o 
  -2   1  16      471.85      477.35     15.70 o 
  -1   1  16       65.75       59.47      7.57 o 
   0   1  16       77.09       93.11      6.93 o 
   1   1  16      112.96       99.08      5.74 o 
   2   1  16      511.76      562.81      8.95 o 
   3   1  16     1314.73     1374.91     14.48 o 
   4   1  16      536.70      518.82     16.14 o 
   5   1  16       83.25       72.34     11.93 o 
   6   1  16      202.20      199.31     10.42 o 
   7   1  16       63.42       62.18     16.30 o 
   8   1  16       19.97       21.56     20.02 o 
  -8   2  16       71.16       80.89     18.90 o 
  -7   2  16      115.97      118.42     17.38 o 
  -6   2  16        8.56        3.26     10.09 o 
  -5   2  16      376.43      391.89     17.07 o 
  -4   2  16       10.86        2.11     11.34 o 
  -3   2  16      148.01      132.37     12.25 o 
  -2   2  16      111.16       94.84     10.09 o 
  -1   2  16       12.18        9.69      5.30 o 
   0   2  16      116.47      126.57      6.83 o 
   1   2  16      135.49      142.37      7.88 o 
   2   2  16       12.71       14.80      5.04 o 
   3   2  16       29.83       27.63      3.51 o 
   4   2  16        1.81        4.48     14.27 o 
   5   2  16        6.01        2.25     11.09 o 
   6   2  16       67.85       60.29     10.56 o 
   7   2  16       57.93       49.06     12.78 o 
   8   2  16        0.20       -0.65     18.26 o 
  -8   3  16       29.83       33.19     22.06 o 
  -7   3  16       78.03       77.54     18.65 o 
  -6   3  16        1.28       -0.98      9.33 o 
  -5   3  16       53.40       51.90     11.80 o 
  -4   3  16       13.54       22.06     10.80 o 
  -3   3  16      473.06      466.66     16.22 o 
  -2   3  16      361.81      354.28     14.16 o 
  -1   3  16      194.46      200.76      6.94 o 
   0   3  16        0.59       -2.54      3.49 o 
   1   3  16       85.66       98.14      5.55 o 
   2   3  16       20.63       20.22      4.31 o 
   3   3  16      256.45      247.61      6.99 o 
   4   3  16      316.04      314.07     13.62 o 
   5   3  16      318.98      321.19     14.55 o 
   6   3  16        4.82       -0.93      3.74 o 
   7   3  16       74.38       81.09     11.62 o 
   8   3  16       88.06       94.92     18.99 o 
  -8   4  16        0.54        2.49     31.44 o 
  -7   4  16        0.38        0.14      3.11 o 
  -6   4  16        7.95       13.39     14.52 o 
  -5   4  16       46.77       48.51     13.67 o 
  -4   4  16      307.14      272.34     15.94 o 
  -3   4  16        2.84       -3.92     10.25 o 
  -2   4  16        7.60        3.97      9.88 o 
  -1   4  16      130.21      127.42      4.23 o 
   0   4  16        3.48        5.24     12.51 o 
   1   4  16        2.44        5.34      4.37 o 
   2   4  16      107.81      103.05      7.41 o 
   3   4  16      726.35      740.41     15.49 o 
   4   4  16      161.71      130.01     10.77 o 
   5   4  16       66.37       58.91     12.36 o 
   6   4  16        0.29       -0.92      9.77 o 
   7   4  16       29.00       21.84     14.83 o 
   8   4  16       33.81       24.12     16.18 o 
  -7   5  16        1.48        0.66     12.48 o 
  -6   5  16       27.30       21.72     14.89 o 
  -5   5  16       50.29       36.71     15.21 o 
  -4   5  16       93.19       92.47     12.15 o 
  -3   5  16       46.34       44.54     10.33 o 
  -2   5  16      374.70      346.75     18.32 o 
  -1   5  16       56.88       53.75     10.25 o 
   0   5  16      238.28      268.21      9.45 o 
   1   5  16      961.54      978.31     14.86 o 
   2   5  16       34.75       30.21      5.46 o 
   3   5  16        0.39       -3.46      4.41 o 
   4   5  16      505.23      494.62     16.02 o 
   5   5  16      123.17      134.08     13.09 o 
   6   5  16       10.43        5.95     12.24 o 
   7   5  16       36.70       22.88     14.86 o 
  -7   6  16      211.94      273.74     19.56 o 
  -6   6  16        7.10        7.31     25.01 o 
  -5   6  16       41.76       38.67     15.51 o 
  -4   6  16        1.81        4.25     19.47 o 
  -3   6  16       50.77       43.99     13.00 o 
  -2   6  16       88.06       84.32     10.46 o 
  -1   6  16       31.72       19.72      7.62 o 
   0   6  16        9.25        1.59      3.05 o 
   1   6  16      252.18      246.61     18.35 o 
   2   6  16      959.75     1020.25     14.94 o 
   3   6  16       45.27       42.98      9.18 o 
   4   6  16        0.14       -1.28      4.94 o 
   5   6  16      322.36      313.55     12.54 o 
   6   6  16      198.47      182.62     13.80 o 
   7   6  16        0.00       -3.24      9.78 o 
  -7   7  16       10.03        6.28     11.59 o 
  -6   7  16        4.47       12.21     13.73 o 
  -5   7  16       33.00       23.95     11.10 o 
  -4   7  16      143.58      123.32     12.18 o 
  -3   7  16      366.56      382.15     13.88 o 
  -2   7  16       39.36       34.48     10.12 o 
  -1   7  16      305.34      302.39     11.96 o 
   0   7  16      291.48      270.97     12.86 o 
   1   7  16      266.02      254.00     11.76 o 
   2   7  16      178.19      177.94     11.66 o 
   3   7  16        5.76       -4.02     10.09 o 
   4   7  16       62.03       53.56     20.61 o 
   5   7  16        4.08        8.12     15.49 o 
   6   7  16       17.05       30.03     19.34 o 
   7   7  16        1.77        5.02     21.08 o 
  -6   8  16       51.77       41.16     17.62 o 
  -5   8  16        0.08        1.79     13.21 o 
  -4   8  16      219.05      187.79     10.55 o 
  -3   8  16       15.51       12.31      9.34 o 
  -2   8  16       41.22       30.89     11.54 o 
  -1   8  16      683.61      725.55     34.18 o 
   0   8  16      651.49      696.55     18.70 o 
   1   8  16       21.06       21.39     15.57 o 
   2   8  16      101.62       92.28     12.93 o 
   3   8  16        4.27       -0.62      9.17 o 
   4   8  16       21.64       12.87     21.67 o 
   5   8  16        2.45        5.12     21.19 o 
   6   8  16        3.84       15.70     22.29 o 
  -6   9  16       36.75       19.49     18.10 o 
  -5   9  16       26.54       36.42     12.65 o 
  -4   9  16       47.39       44.89     11.58 o 
  -3   9  16       23.09       13.69     10.92 o 
  -2   9  16        0.04       -1.92      6.54 o 
  -1   9  16        2.43       -4.01      8.66 o 
   0   9  16       72.99       89.91     16.85 o 
   1   9  16       58.54       44.52     18.58 o 
   2   9  16      319.24      360.69     20.81 o 
   3   9  16       20.43       25.84     26.30 o 
   4   9  16       64.66       47.20     27.87 o 
   5   9  16       84.36       85.76     16.52 o 
  -5  10  16       21.25       19.21     16.77 o 
  -4  10  16        1.98       -1.62      8.10 o 
  -3  10  16       19.13       29.43     15.52 o 
  -2  10  16      144.02      158.03     14.95 o 
  -1  10  16      400.28      460.53     18.68 o 
   0  10  16       38.06       20.98     25.42 o 
   1  10  16       71.64       73.53     20.49 o 
   2  10  16        0.00       12.47     16.72 o 
   3  10  16      186.99      207.33     31.03 o 
   4  10  16        0.06        1.53     22.68 o 
   5  10  16       73.00       55.81     17.34 o 
  -4  11  16       74.54       85.72     17.11 o 
  -3  11  16      300.39      347.88     15.91 o 
  -2  11  16       17.21        9.37     19.28 o 
  -1  11  16       96.99      109.58     22.48 o 
   0  11  16       83.53       74.00     26.65 o 
   1  11  16       46.52       63.38     27.17 o 
   2  11  16        4.04       17.00     20.00 o 
   3  11  16        2.54       -0.12     15.33 o 
   4  11  16       69.20       79.76     16.69 o 
  -2  12  16      195.72      180.33     35.38 o 
  -1  12  16       31.23       16.52     33.29 o 
   0  12  16       73.05       77.80     34.15 o 
   1  12  16       11.73       26.44     20.44 o 
   2  12  16       33.69       50.85     23.29 o 
  -8   1  17       24.33       12.79     20.84 o 
  -7   1  17       39.66       37.17     16.71 o 
  -6   1  17        8.74       14.95     14.05 o 
  -5   1  17        0.10       -2.77      5.87 o 
  -4   1  17      174.05      164.55     13.57 o 
  -3   1  17      307.36      313.34     14.94 o 
  -2   1  17        0.01        3.44     14.76 o 
  -1   1  17      100.47      106.92     10.24 o 
   0   1  17      109.68      116.25      6.46 o 
   1   1  17      380.97      370.04      8.39 o 
   2   1  17      919.54      950.37     11.48 o 
   3   1  17      154.90      142.21      5.67 o 
   4   1  17      273.94      280.95     13.19 o 
   5   1  17      383.05      378.13     21.23 o 
   6   1  17        8.18        0.78      3.45 o 
   7   1  17        2.18       -0.52     20.84 o 
   8   1  17        7.25       11.50     21.93 o 
  -8   2  17      165.81      164.45     22.20 o 
  -7   2  17       17.91       28.97     16.81 o 
  -6   2  17      131.53      122.86     15.17 o 
  -5   2  17       37.21       32.19     12.43 o 
  -4   2  17      602.46      592.50     19.37 o 
  -3   2  17        9.17        2.28      4.79 o 
  -2   2  17       29.43       38.93     10.67 o 
  -1   2  17       20.49       17.96      5.90 o 
   0   2  17      126.94      129.11      7.08 o 
   1   2  17       14.12       15.76      5.12 o 
   2   2  17     1456.74     1536.34     14.71 o 
   3   2  17       92.01       78.01      7.48 o 
   4   2  17        7.77       10.02     16.29 o 
   5   2  17       55.64       55.49     12.18 o 
   6   2  17       39.28       32.29     12.09 o 
   7   2  17      283.87      279.70     13.26 o 
   8   2  17       56.06       62.89     22.66 o 
  -8   3  17       35.56       46.68     21.19 o 
  -7   3  17       94.70       94.44     16.82 o 
  -6   3  17       15.27       18.92     16.25 o 
  -5   3  17        0.03        2.96     13.43 o 
  -4   3  17      111.27      120.42     13.48 o 
  -3   3  17        1.86        0.38      4.48 o 
  -2   3  17      525.11      519.12     16.70 o 
  -1   3  17        0.01       -2.07      2.54 o 
   0   3  17      141.04      138.46      7.08 o 
   1   3  17       10.92       15.95      5.38 o 
   2   3  17      303.05      310.04      6.65 o 
   3   3  17      890.66      934.21     16.84 o 
   4   3  17      172.21      200.70     16.14 o 
   5   3  17      113.30       99.78     12.31 o 
   6   3  17       39.13       26.69     11.93 o 
   7   3  17       72.75       66.50     14.65 o 
   8   3  17        0.26       -3.46     20.12 o 
  -7   4  17       11.25       13.79     20.07 o 
  -6   4  17       44.24       44.24     15.96 o 
  -5   4  17       49.83       49.84     14.05 o 
  -4   4  17      156.24      151.20     14.09 o 
  -3   4  17       79.70       66.94     18.93 o 
  -2   4  17       45.54       24.96      9.50 o 
  -1   4  17       82.36       76.59     11.05 o 
   0   4  17       67.81       63.29      5.02 o 
   1   4  17      467.13      496.30      9.88 o 
   2   4  17      150.28      139.46      7.43 o 
   3   4  17        6.74        3.19      7.03 o 
   4   4  17      262.28      283.89     13.29 o 
   5   4  17      128.61      109.33     13.35 o 
   6   4  17        0.01        2.78     13.71 o 
   7   4  17        3.53        0.41      2.81 o 
  -7   5  17        0.59       -1.00     13.41 o 
  -6   5  17      135.07      149.27     17.55 o 
  -5   5  17       85.54       81.81     15.52 o 
  -4   5  17        0.55       -0.07      0.91 o 
  -3   5  17     1845.99     1887.32     30.56 o 
  -2   5  17      106.86      103.77     21.42 o 
  -1   5  17      248.04      236.00     12.98 o 
   0   5  17      512.82      528.15     12.60 o 
   1   5  17        1.17        4.72      4.95 o 
   2   5  17      680.87      722.03     10.38 o 
   3   5  17      446.78      457.69     13.96 o 
   4   5  17       94.11       87.66     11.76 o 
   5   5  17        9.46        6.44     14.10 o 
   6   5  17      227.42      238.64     12.96 o 
   7   5  17        1.00       -1.21     11.40 o 
  -7   6  17       11.73        3.25     12.96 o 
  -6   6  17        0.64       -0.58     18.41 o 
  -5   6  17      399.00      402.47     18.90 o 
  -4   6  17      170.42      180.45     14.13 o 
  -3   6  17        7.66       13.83     12.76 o 
  -2   6  17       16.12        1.95      6.32 o 
  -1   6  17      168.51      168.97     10.17 o 
   0   6  17       75.44       76.52      8.41 o 
   1   6  17      601.22      646.11     15.60 o 
   2   6  17        0.86        3.28      8.74 o 
   3   6  17       17.35       12.95     19.52 o 
   4   6  17       22.68       22.16     21.44 o 
   5   6  17       20.30       20.30     24.32 o 
   6   6  17        0.03        9.62     17.23 o 
   7   6  17        0.05       -0.70      4.39 o 
  -6   7  17        0.61        5.61     16.49 o 
  -5   7  17        2.82        2.58     12.53 o 
  -4   7  17        2.73        1.32      9.98 o 
  -3   7  17       85.18       78.90     11.31 o 
  -2   7  17      441.23      426.64     14.33 o 
  -1   7  17      231.15      231.61     10.86 o 
   0   7  17       89.29       88.61     13.64 o 
   1   7  17       86.26       97.56     10.32 o 
   2   7  17       83.80       92.77     12.00 o 
   3   7  17      232.64      257.65     22.81 o 
   4   7  17       13.63        7.77     23.62 o 
   5   7  17        1.36       12.18     16.28 o 
   6   7  17       24.12       22.69     20.99 o 
  -6   8  17        1.20        0.07     16.00 o 
  -5   8  17       23.64       23.83     12.12 o 
  -4   8  17       12.11        1.04      3.95 o 
  -3   8  17       22.19       30.03     12.15 o 
  -2   8  17        0.00       -7.14      8.81 o 
  -1   8  17       69.22       54.80     13.55 o 
   0   8  17      309.39      328.94     14.84 o 
   1   8  17       10.54        2.34     13.99 o 
   2   8  17      354.59      332.09     15.00 o 
   3   8  17       79.85       50.66     24.45 o 
   4   8  17       23.93       12.79     25.80 o 
   5   8  17        0.34        0.29      3.80 o 
   6   8  17       70.43       66.46     24.13 o 
  -5   9  17        1.26       -2.66      9.40 o 
  -4   9  17        0.08       -5.60     11.54 o 
  -3   9  17        9.05       -0.21      2.88 o 
  -2   9  17       78.45       63.04     12.94 o 
  -1   9  17      146.09      143.79     21.45 o 
   0   9  17      340.72      342.13     15.15 o 
   1   9  17      133.31      108.50     20.11 o 
   2   9  17        0.98        9.23     18.86 o 
   3   9  17        0.90        0.83      8.33 o 
   5   9  17        9.54       18.99     21.79 o 
  -4  10  17       30.98       19.51     17.52 o 
  -3  10  17      213.73      195.10     16.07 o 
  -2  10  17      301.03      323.00     14.70 o 
  -1  10  17        0.18       -4.87     14.28 o 
   0  10  17        2.69       -3.19     11.27 o 
   1  10  17       40.14       36.83     15.35 o 
   2  10  17        0.95        5.32     15.88 o 
   3  10  17       19.89       25.16     21.17 o 
   4  10  17        0.44        1.26     11.91 o 
  -3  11  17        0.05       -1.97     10.43 o 
  -2  11  17       27.08       26.68     17.28 o 
  -1  11  17       88.94       73.09     26.82 o 
   0  11  17       13.80        6.91     30.36 o 
   1  11  17       45.28       29.76     26.64 o 
   2  11  17      158.60      157.26     20.61 o 
   3  11  17       87.00      121.54     22.60 o 
  -1  12  17       35.14       31.41     36.47 o 
   0  12  17       38.39       33.28     36.18 o 
   1  12  17       12.84       25.19     21.57 o 
  -8   0  18        0.82       -0.47      9.24 o 
  -7   0  18       86.72       74.90     27.52 o 
  -6   0  18      482.46      526.67     28.23 o 
  -5   0  18      119.61      129.10     17.33 o 
  -4   0  18     1878.74     1903.18     44.33 o 
  -3   0  18      227.73      200.51     18.74 o 
  -2   0  18      566.37      586.13     25.79 o 
  -1   0  18        1.51        0.72     12.50 o 
   0   0  18        8.70       14.90      6.71 o 
   1   0  18      724.03      751.51     15.74 o 
   2   0  18        1.66       -2.33      3.19 o 
   3   0  18      158.70      178.07      8.80 o 
   4   0  18     1613.73     1706.66     38.66 o 
   5   0  18       55.63       34.97     18.44 o 
   6   0  18       64.25       61.19     22.53 o 
   7   0  18       15.78       13.00     23.98 o 
   8   0  18      105.78       88.29     27.68 o 
  -8   1  18        2.79       10.09     22.46 o 
  -7   1  18       13.81       14.83     16.41 o 
  -6   1  18       32.42       19.49     16.95 o 
  -5   1  18       21.24       14.07     11.93 o 
  -4   1  18        9.77        0.48      5.39 o 
  -3   1  18      125.23      110.06     21.36 o 
  -2   1  18     1099.58     1097.47     18.27 o 
  -1   1  18       24.56       24.13      9.80 o 
   0   1  18      659.00      639.76     10.74 o 
   1   1  18       69.59       67.74      5.27 o 
   2   1  18      467.89      490.08      9.08 o 
   3   1  18        1.23        1.34      2.57 o 
   4   1  18      105.25      108.18     11.49 o 
   5   1  18       18.68        5.68     18.66 o 
   6   1  18      264.58      253.52     13.15 o 
   7   1  18       94.89       90.12     15.60 o 
  -8   2  18      106.03      121.59     20.81 o 
  -7   2  18        5.38        9.96     17.68 o 
  -6   2  18        6.20       -1.39     15.39 o 
  -5   2  18       56.51       42.43     13.86 o 
  -4   2  18      468.99      437.56     18.00 o 
  -3   2  18        8.31       15.00     11.49 o 
  -2   2  18       13.07       11.26      9.18 o 
  -1   2  18       26.09       30.42      6.41 o 
   0   2  18      109.75      109.00      7.11 o 
   1   2  18       65.39       66.04      5.74 o 
   2   2  18      875.03      888.11     10.34 o 
   3   2  18      253.49      212.02     14.99 o 
   4   2  18      381.61      393.52     22.78 o 
   5   2  18      157.06      154.82     16.59 o 
   6   2  18       52.37       33.55     11.89 o 
   7   2  18       33.78       44.22     16.02 o 
  -7   3  18        0.00        5.20     18.71 o 
  -6   3  18       17.67       13.47     14.97 o 
  -5   3  18      141.43      144.60     14.41 o 
  -4   3  18       18.55       15.95     13.03 o 
  -3   3  18       13.07       -0.76      7.00 o 
  -2   3  18       69.88       68.45      6.23 o 
  -1   3  18        0.08       -0.83      1.73 o 
   0   3  18       83.54       83.30      6.25 o 
   1   3  18      131.70      123.57      6.34 o 
   2   3  18     1903.69     2043.40     17.49 o 
   3   3  18       67.12       61.51      8.67 o 
   4   3  18      966.73      978.55     21.38 o 
   5   3  18       14.64       14.86     13.45 o 
   6   3  18        6.49        4.73      7.54 o 
   7   3  18      241.54      244.84     14.59 o 
  -7   4  18       32.30       13.83     20.04 o 
  -6   4  18        1.38       -1.07     18.74 o 
  -5   4  18        0.53        4.85     14.85 o 
  -4   4  18       82.27       79.40     11.94 o 
  -3   4  18        6.07        0.15     10.87 o 
  -2   4  18       22.18       14.91     10.96 o 
  -1   4  18      408.60      400.11     15.61 o 
   0   4  18       27.97       17.20      5.69 o 
   1   4  18        3.40        1.70      3.24 o 
   2   4  18        4.22        2.58      7.06 o 
   3   4  18      247.60      234.42     12.18 o 
   4   4  18       88.45       87.35     11.40 o 
   5   4  18        7.99        1.01     12.74 o 
   6   4  18       65.20       51.93     12.28 o 
   7   4  18       15.10       15.49     15.25 o 
  -7   5  18       12.75        0.33      6.94 o 
  -6   5  18        2.26        9.26     17.02 o 
  -5   5  18       17.91       15.52     13.67 o 
  -4   5  18       79.56       82.31     13.35 o 
  -3   5  18      119.28      122.55     12.77 o 
  -2   5  18       37.23       44.00      9.72 o 
  -1   5  18        0.68        2.72      9.55 o 
   0   5  18        6.62        0.55      2.08 o 
   1   5  18       38.73       20.64      7.09 o 
   2   5  18       50.46       40.03      6.11 o 
   3   5  18       53.30       44.42     10.94 o 
   4   5  18       64.88       65.65     12.59 o 
   5   5  18        0.21        5.19     14.72 o 
   6   5  18        1.16       -1.67      6.24 o 
   7   5  18       63.85       68.46     17.51 o 
  -7   6  18        1.19       -1.12     25.09 o 
  -6   6  18        0.00       -3.28      9.86 o 
  -5   6  18        2.75        4.96     16.14 o 
  -4   6  18       84.76       78.56     14.99 o 
  -3   6  18       80.12       65.14     12.18 o 
  -2   6  18       13.41       17.45     11.70 o 
  -1   6  18        8.58        0.25      5.48 o 
   0   6  18       35.84       23.94      8.17 o 
   1   6  18       24.29       24.33      8.84 o 
   2   6  18       93.85      119.91      8.77 o 
   3   6  18        6.34       18.88     20.27 o 
   4   6  18        3.80       -6.09      7.77 o 
   5   6  18        2.85        8.44     25.20 o 
   6   6  18        1.09        4.27     17.46 o 
  -6   7  18       91.84       89.73     18.02 o 
  -5   7  18      111.46      119.25     12.82 o 
  -4   7  18        0.02       -4.27      8.96 o 
  -3   7  18        0.11       -2.15      6.45 o 
  -2   7  18      124.90      119.51      9.80 o 
  -1   7  18      361.51      349.88     13.04 o 
   0   7  18      124.82      109.23     11.73 o 
   1   7  18       84.69       70.40     10.87 o 
   2   7  18      123.93      108.93     12.60 o 
   3   7  18      222.64      182.74     24.33 o 
   4   7  18      164.78      140.55     26.03 o 
   5   7  18       64.63       54.16     18.45 o 
   6   7  18        1.16       11.41     22.43 o 
  -6   8  18        0.39        1.82      7.46 o 
  -5   8  18        9.35        7.61     12.29 o 
  -4   8  18        4.16        6.20     12.76 o 
  -3   8  18      122.89      115.95     12.96 o 
  -2   8  18       84.62       85.08     12.69 o 
  -1   8  18        1.03       -6.31      9.63 o 
   0   8  18       10.72        6.52     12.76 o 
   1   8  18       73.65       86.91     12.27 o 
   2   8  18       16.38       24.37     18.37 o 
   3   8  18        0.20        9.42     24.25 o 
   4   8  18        2.80       -8.60     22.72 o 
   5   8  18       12.20       13.21     18.22 o 
  -5   9  18        5.38        8.97     14.86 o 
  -4   9  18        2.23       -0.20     11.89 o 
  -3   9  18        4.08        1.40      9.34 o 
  -2   9  18        0.08       -5.50     13.87 o 
  -1   9  18       31.41       30.74     16.06 o 
   0   9  18       14.93       13.67     15.17 o 
   1   9  18       59.28       48.65     21.13 o 
   2   9  18      111.63      131.32     27.82 o 
   3   9  18       35.14       32.89     26.89 o 
   4   9  18        0.30       -1.61     76.26 o 
   5   9  18        0.03       -1.56     23.16 o 
  -4  10  18       48.64       73.47     18.23 o 
  -3  10  18        0.09        2.02     23.73 o 
  -2  10  18       19.79       19.18     16.36 o 
  -1  10  18       17.49       16.68     14.53 o 
   0  10  18        1.95       -4.54     18.91 o 
   1  10  18       89.36      102.60     16.53 o 
   2  10  18       16.08       10.95     30.77 o 
   3  10  18       72.79       64.89     20.10 o 
   4  10  18       18.56        0.18      7.31 o 
  -3  11  18       92.72      106.58     18.57 o 
  -2  11  18      184.71      218.27     16.05 o 
  -1  11  18       38.33       19.93     20.26 o 
   0  11  18        5.01       -0.90     16.80 o 
   1  11  18        0.20        5.67     19.68 o 
   2  11  18        2.74       11.06     26.00 o 
   3  11  18       52.23       63.21     23.65 o 
  -7   1  19       19.04       26.49     18.86 o 
  -6   1  19       37.45       32.28     18.32 o 
  -5   1  19       30.47       30.36     14.87 o 
  -4   1  19        5.93       11.60     17.25 o 
  -3   1  19       26.48       16.71     10.88 o 
  -2   1  19       40.07       35.36      8.27 o 
  -1   1  19       24.61       17.82      6.82 o 
   0   1  19      135.65      137.10      7.57 o 
   1   1  19        3.98        3.35      3.34 o 
   2   1  19        9.60        9.31      6.11 o 
   3   1  19        3.98        2.12      6.14 o 
   4   1  19       92.31       64.64     11.71 o 
   5   1  19      119.26      126.39     13.75 o 
   6   1  19       41.83       30.50     12.57 o 
   7   1  19       35.68       37.17     20.95 o 
  -7   2  19       12.69       11.05     18.82 o 
  -6   2  19      149.51      157.68     17.33 o 
  -5   2  19        6.47       13.05     13.64 o 
  -4   2  19       96.73       94.13     12.31 o 
  -3   2  19      697.72      695.93     20.07 o 
  -2   2  19     1005.37      989.93     22.11 o 
  -1   2  19       35.36       39.82      7.17 o 
   0   2  19      127.91      129.29      7.94 o 
   1   2  19       58.28       55.03      6.17 o 
   2   2  19       36.18       33.40      5.32 o 
   3   2  19        2.90       -5.96     10.32 o 
   4   2  19       72.60       66.23     12.07 o 
   5   2  19       22.64       31.40     12.77 o 
   6   2  19       40.13       26.44     12.07 o 
   7   2  19       49.97       41.83     14.93 o 
  -7   3  19       30.44       41.61     21.44 o 
  -6   3  19        3.96        0.17      1.47 o 
  -5   3  19       30.98       33.62     15.82 o 
  -4   3  19       42.03       30.53     12.70 o 
  -3   3  19        2.52       -4.61     15.48 o 
  -2   3  19      383.29      349.76     16.19 o 
  -1   3  19       52.19       52.76      6.45 o 
   0   3  19        1.61       -2.67      5.06 o 
   1   3  19      134.06      114.66      6.48 o 
   2   3  19      169.62      155.75      7.20 o 
   3   3  19       18.59       11.66     17.92 o 
   4   3  19       38.52       36.45     12.28 o 
   5   3  19       25.58       30.11     14.08 o 
   6   3  19       55.07       56.02     13.84 o 
   7   3  19        6.44       -0.57      5.92 o 
  -7   4  19        0.00        9.56     19.83 o 
  -6   4  19       84.13      105.93     16.82 o 
  -5   4  19        6.12       -2.09     10.53 o 
  -4   4  19      129.13      119.64     17.21 o 
  -3   4  19       32.26       14.55     11.81 o 
  -2   4  19        5.71        8.05     10.95 o 
  -1   4  19        0.02       -5.31      8.53 o 
   0   4  19      256.57      256.54     12.73 o 
   1   4  19        5.67        0.86      3.67 o 
   2   4  19       19.65       12.84      7.33 o 
   3   4  19      651.79      684.12     17.54 o 
   4   4  19       65.14       49.23     11.14 o 
   5   4  19        5.81        3.63     10.77 o 
   6   4  19       20.97       18.55     13.70 o 
   7   4  19        0.00        1.42      6.93 o 
  -7   5  19      109.34       99.85     22.71 o 
  -6   5  19       60.27       61.71     20.95 o 
  -5   5  19        2.85        7.66     15.61 o 
  -4   5  19      798.77      817.80     28.32 o 
  -3   5  19       36.57       42.86     13.66 o 
  -2   5  19        2.12       -4.57     10.20 o 
  -1   5  19      377.88      334.46     15.08 o 
   0   5  19      983.90     1059.38     17.11 o 
   1   5  19        1.00       -1.98      3.81 o 
   2   5  19      636.89      628.15     17.53 o 
   3   5  19       55.19       28.73     19.32 o 
   4   5  19       28.88        3.29     12.83 o 
   5   5  19       52.31       40.07     15.77 o 
   6   5  19        1.93       -0.92      7.26 o 
  -6   6  19       21.16       24.90     20.24 o 
  -5   6  19       10.46       19.39     18.51 o 
  -4   6  19       45.69       35.13     13.95 o 
  -3   6  19       56.88       65.37     12.41 o 
  -2   6  19      464.60      417.44     17.25 o 
  -1   6  19       24.89        8.03      9.83 o 
   0   6  19       82.52       74.17      9.55 o 
   1   6  19      772.84      864.61     18.53 o 
   2   6  19      278.95      280.09     29.41 o 
   3   6  19       28.24       19.22     20.56 o 
   4   6  19      109.72       84.84     21.42 o 
   5   6  19       18.11       11.67     25.84 o 
   6   6  19       23.87       34.86     18.21 o 
  -6   7  19       51.12       51.32     16.39 o 
  -5   7  19        9.08        3.07      8.78 o 
  -4   7  19      379.14      379.68     15.60 o 
  -3   7  19       62.37       66.45     11.78 o 
  -2   7  19      129.02      126.74     11.99 o 
  -1   7  19       78.41       75.78     10.76 o 
   0   7  19       28.54       23.24     12.05 o 
   1   7  19      204.62      216.97     10.51 o 
   2   7  19        7.12       10.81     12.18 o 
   3   7  19      462.29      526.38     28.52 o 
   4   7  19       72.28       68.81     22.96 o 
   5   7  19        0.17        8.62     29.60 o 
   6   7  19        8.82       15.36     23.57 o 
  -5   8  19        0.46       -2.04      9.31 o 
  -4   8  19        3.51        0.06      8.59 o 
  -3   8  19       66.97       49.24     14.94 o 
  -2   8  19       23.76       13.97     12.55 o 
  -1   8  19       16.58       18.06     12.28 o 
   0   8  19      118.68      118.92     13.19 o 
   1   8  19      123.18      107.29     11.54 o 
   2   8  19      126.69      169.46     26.42 o 
   3   8  19        8.57        8.28     24.79 o 
   4   8  19        1.23       -5.57     21.66 o 
   5   8  19       24.94       46.65     20.47 o 
  -5   9  19        9.58       10.27     34.36 o 
  -4   9  19        2.19       -5.95      8.38 o 
  -3   9  19       31.15       24.29     13.57 o 
  -2   9  19       25.68       18.32     18.48 o 
  -1   9  19        1.66        1.72     21.22 o 
   0   9  19        7.68        4.97     22.18 o 
   1   9  19       70.61       68.44     17.19 o 
   2   9  19        6.27        4.81     25.29 o 
   3   9  19        8.29        3.24     28.79 o 
   4   9  19       25.31       14.81     29.81 o 
  -4  10  19       14.33        5.53     30.02 o 
  -3  10  19       95.94      116.70     17.33 o 
  -2  10  19        0.13       -4.14     15.12 o 
  -1  10  19        7.15       14.46     14.57 o 
   0  10  19        3.09       -3.75     22.52 o 
   1  10  19       90.28       68.26     17.71 o 
   2  10  19       54.86       63.60     28.79 o 
   3  10  19      101.72      119.30     34.39 o 
  -2  11  19       20.72       16.35     22.87 o 
  -1  11  19        1.08       -0.42      2.22 o 
   0  11  19        7.85        1.10     11.07 o 
   1  11  19       10.34        5.84     18.44 o 
   2  11  19       66.53       83.70     24.60 o 
  -7   0  20       11.44        9.38     26.33 o 
  -6   0  20        4.83       13.10     25.22 o 
  -5   0  20        6.24        7.74     17.50 o 
  -4   0  20      137.32      146.95     19.53 o 
  -3   0  20      578.23      523.74     27.12 o 
  -2   0  20      257.59      286.82     21.80 o 
  -1   0  20        0.04        0.48     13.31 o 
   0   0  20     1551.27     1659.42     48.84 o 
   1   0  20        3.50       -0.62      1.85 o 
   2   0  20     1003.71     1033.31     18.64 o 
   3   0  20      293.27      281.94     17.91 o 
   4   0  20       43.74       28.58     18.30 o 
   5   0  20       31.87       19.49     20.66 o 
   6   0  20       76.65       80.97     25.94 o 
   7   0  20      152.95      142.26     24.29 o 
  -7   1  20       59.14       62.61     19.58 o 
  -6   1  20      140.51      124.77     26.63 o 
  -5   1  20      161.80      161.31     16.76 o 
  -4   1  20      169.39      154.90     14.11 o 
  -3   1  20        7.89        5.99      9.55 o 
  -2   1  20      995.73     1031.86     27.26 o 
  -1   1  20       58.33       70.05      8.00 o 
   0   1  20       22.49       14.57      6.42 o 
   1   1  20      751.28      802.02     11.01 o 
   2   1  20        6.35        3.80      4.30 o 
   3   1  20       18.28       11.00     10.85 o 
   4   1  20       79.52       74.22     12.32 o 
   5   1  20        8.44        4.61     15.29 o 
   6   1  20      256.31      281.65     15.69 o 
   7   1  20       40.34       60.33     18.94 o 
  -7   2  20       32.20       26.17     18.96 o 
  -6   2  20        6.37        9.07     18.99 o 
  -5   2  20        0.00       -4.78      9.34 o 
  -4   2  20        0.02        2.68      7.41 o 
  -3   2  20        9.33        3.70      5.92 o 
  -2   2  20       26.32       31.50     12.22 o 
  -1   2  20      162.99      173.45      8.40 o 
   0   2  20       52.71       70.99      6.54 o 
   1   2  20       41.19       30.67      6.42 o 
   2   2  20        0.00       -3.03      5.88 o 
   3   2  20      108.50      104.79     10.77 o 
   4   2  20       94.00       68.82     12.47 o 
   5   2  20        6.08        8.91     14.32 o 
   6   2  20       13.16       10.31     12.81 o 
   7   2  20       49.72       52.26     17.95 o 
  -7   3  20       17.11       11.10     22.64 o 
  -6   3  20        0.66        6.37     18.60 o 
  -5   3  20       27.08       22.14     14.84 o 
  -4   3  20       12.58        0.31      8.55 o 
  -3   3  20      564.91      548.77     19.39 o 
  -2   3  20      417.86      371.78     16.14 o 
  -1   3  20      117.02      124.14     12.09 o 
   0   3  20       13.46        8.31      7.30 o 
   1   3  20       51.81       52.86      6.47 o 
   2   3  20      352.80      338.33      9.06 o 
   3   3  20       31.67       14.59     17.73 o 
   4   3  20        0.06        0.51     10.59 o 
   5   3  20       91.45      109.59     14.50 o 
   6   3  20       37.34       32.57     14.05 o 
   7   3  20        9.03       11.77     21.96 o 
  -7   4  20        0.07        7.06     23.45 o 
  -6   4  20       51.71       59.52     19.77 o 
  -5   4  20       29.38       31.68     17.73 o 
  -4   4  20        8.72       13.36     15.90 o 
  -3   4  20      197.91      155.57     30.16 o 
  -2   4  20       49.42       25.04     11.69 o 
  -1   4  20      679.76      685.30     19.11 o 
   0   4  20       23.03        6.57     10.13 o 
   1   4  20        8.33        5.56      8.57 o 
   2   4  20        4.79        0.01      2.61 o 
   3   4  20      372.72      380.56     14.66 o 
   4   4  20      129.81      108.46     13.33 o 
   5   4  20       71.11       71.93     15.88 o 
   6   4  20        0.91        5.21     14.33 o 
  -6   5  20       47.22       46.02     18.98 o 
  -5   5  20      157.82      182.10     18.73 o 
  -4   5  20       49.83       44.31     15.46 o 
  -3   5  20       68.26       56.91     15.24 o 
  -2   5  20       29.50       13.51     12.81 o 
  -1   5  20       11.97       13.19     11.00 o 
   0   5  20        4.34        3.52     12.14 o 
   1   5  20       29.19       27.11      7.93 o 
   2   5  20       48.65       36.26     10.87 o 
   3   5  20      234.58      206.50     22.67 o 
   4   5  20       42.78       29.33     21.46 o 
   5   5  20       47.90       48.00     26.32 o 
   6   5  20        1.99        1.82      9.39 o 
  -6   6  20        4.81        3.78     30.95 o 
  -5   6  20      189.07      185.55     18.53 o 
  -4   6  20       43.29       33.00     15.07 o 
  -3   6  20        8.45        9.07     13.48 o 
  -2   6  20        0.35        4.31     12.69 o 
  -1   6  20       10.66        2.69      9.35 o 
   0   6  20       17.02       14.61     10.17 o 
   1   6  20      125.01      122.46     10.19 o 
   2   6  20      140.57      134.00     12.96 o 
   3   6  20      268.28      246.91     25.00 o 
   4   6  20        0.75        3.78     26.42 o 
   5   6  20       50.88       37.98     23.12 o 
   6   6  20        6.88       17.79     19.75 o 
  -5   7  20        2.25        7.19     18.89 o 
  -4   7  20        1.06       17.27     14.41 o 
  -3   7  20        0.35        3.79     20.24 o 
  -2   7  20      258.56      225.56     13.24 o 
  -1   7  20       44.72       29.26     11.92 o 
   0   7  20       13.26       11.98     11.08 o 
   1   7  20        1.68        2.13      6.46 o 
   2   7  20      179.71      190.72     24.09 o 
   3   7  20      259.13      219.03     26.08 o 
   5   7  20       16.29        0.14     31.68 o 
  -5   8  20        5.61        7.22     15.91 o 
  -4   8  20       13.27       17.97     15.50 o 
  -3   8  20        4.68        1.07     16.23 o 
  -2   8  20        1.34        2.37      7.97 o 
  -1   8  20       43.82       35.45     12.91 o 
   0   8  20        2.50        0.68      2.53 o 
   1   8  20      195.65      193.21     12.13 o 
   2   8  20       30.70       32.28     23.31 o 
   3   8  20       35.29       44.86     27.10 o 
   4   8  20       91.06      102.31     28.87 o 
   5   8  20        0.96        0.76      8.98 o 
  -4   9  20        7.26       -3.07      9.62 o 
  -3   9  20       52.55       56.17     14.66 o 
  -2   9  20        1.89       -0.87      9.57 o 
  -1   9  20        4.42        1.45      4.41 o 
   0   9  20       87.67       78.64     15.95 o 
   1   9  20      176.85      169.34     25.75 o 
   2   9  20       58.47       64.75     26.05 o 
   3   9  20       80.54       67.41     30.18 o 
   4   9  20       24.35       10.57    483.35 o 
  -3  10  20       28.90       36.68     18.45 o 
  -2  10  20        1.17        2.73     16.44 o 
  -1  10  20        1.35       -1.33     10.73 o 
   0  10  20       25.82       15.08     17.96 o 
   1  10  20       11.13       16.97     19.86 o 
   2  10  20      176.70      229.55     29.29 o 
   3  10  20       15.12       14.26     27.53 o 
  -1  11  20       42.78       29.14     17.75 o 
   0  11  20       19.49       17.66     20.39 o 
  -7   1  21        2.18       14.92     21.36 o 
  -6   1  21        1.51       11.39     17.97 o 
  -5   1  21       38.78       38.26     17.86 o 
  -4   1  21        0.41        9.58     22.44 o 
  -3   1  21      492.46      526.63     15.69 o 
  -2   1  21        2.66        6.08     10.91 o 
  -1   1  21      829.53      897.44     15.66 o 
   0   1  21        1.46        0.96      1.92 o 
   1   1  21      631.54      684.60     11.76 o 
   2   1  21      254.16      249.95      8.21 o 
   3   1  21        3.49        6.96     10.84 o 
   4   1  21       62.34       61.24     12.91 o 
   5   1  21       73.43       85.56     16.06 o 
   6   1  21        0.56        6.02     17.03 o 
   7   1  21       42.62       42.60     21.18 o 
  -7   2  21       65.10       63.55     23.47 o 
  -6   2  21       40.99       52.47     17.53 o 
  -5   2  21       37.43       16.08     14.77 o 
  -4   2  21        1.37       -0.85     11.13 o 
  -3   2  21        5.25        0.75      6.53 o 
  -2   2  21       12.43       11.01     14.27 o 
  -1   2  21        3.13        4.42      7.85 o 
   0   2  21      853.61      869.20     13.29 o 
   1   2  21      289.91      294.23      8.80 o 
   2   2  21        3.15        6.59      9.20 o 
   3   2  21      290.10      294.67     13.66 o 
   4   2  21       66.70       53.23     12.38 o 
   5   2  21      232.76      249.74     14.71 o 
   6   2  21       15.97        7.46     14.06 o 
  -7   3  21        6.07        3.49     32.57 o 
  -6   3  21      119.83      129.27     19.02 o 
  -5   3  21       10.18       -0.25      8.61 o 
  -4   3  21       25.64       27.51     13.94 o 
  -3   3  21      112.83       91.51     12.12 o 
  -2   3  21      269.18      278.41     16.07 o 
  -1   3  21       19.13        8.73     10.82 o 
   0   3  21      145.32      148.77      9.89 o 
   1   3  21      440.79      438.60      9.98 o 
   2   3  21      111.73      103.91      7.23 o 
   3   3  21       31.61       11.06     19.04 o 
   4   3  21      343.14      352.78     15.01 o 
   5   3  21       14.23        9.72     16.77 o 
   6   3  21        0.08       -3.06     16.69 o 
  -6   4  21       23.06       26.13     21.16 o 
  -5   4  21       90.37       85.86     16.94 o 
  -4   4  21        3.04        3.70     18.93 o 
  -3   4  21        6.71        3.27     16.12 o 
  -2   4  21       19.00       15.28     13.05 o 
  -1   4  21      246.58      263.18     14.64 o 
   0   4  21       19.65        1.17      5.60 o 
   1   4  21        0.12       -3.20      6.29 o 
   2   4  21      245.66      239.10     14.59 o 
   3   4  21       14.81       13.45     20.10 o 
   4   4  21      127.33      127.06     14.52 o 
   5   4  21       23.19       29.95     15.43 o 
   6   4  21        5.71        7.34     15.42 o 
  -6   5  21       45.98       37.09     21.36 o 
  -5   5  21       59.29       56.23     17.77 o 
  -4   5  21       72.88       69.26     16.19 o 
  -3   5  21       52.74       29.42     15.67 o 
  -2   5  21        0.62       14.47     20.55 o 
  -1   5  21      231.86      222.93     24.27 o 
   0   5  21      427.30      471.60     17.12 o 
   1   5  21        0.01        2.64      5.69 o 
   2   5  21      156.21      122.12     12.27 o 
   3   5  21        5.05        1.49      7.86 o 
   4   5  21        5.50       -4.50     10.30 o 
   5   5  21        0.04        4.31     24.28 o 
   6   5  21       29.99       33.62     19.54 o 
  -6   6  21       57.49       53.99     24.24 o 
  -5   6  21      125.05      151.03     17.87 o 
  -4   6  21      218.16      209.68     18.22 o 
  -3   6  21       17.61       24.22     15.34 o 
  -2   6  21      255.73      225.89     15.10 o 
  -1   6  21       37.96       25.88     11.47 o 
   0   6  21       91.46       94.10     10.83 o 
   1   6  21       48.46       38.18     10.77 o 
   2   6  21       26.10       32.97     24.89 o 
   3   6  21       35.62       27.40     24.22 o 
   4   6  21       10.84        7.41     23.05 o 
   5   6  21       74.88      101.30     27.03 o 
  -5   7  21       34.73       41.70     19.09 o 
  -4   7  21        4.20        0.06      3.34 o 
  -3   7  21        1.03        0.39     10.63 o 
  -2   7  21       25.82       23.39     13.26 o 
  -1   7  21      190.20      222.17     11.90 o 
   0   7  21      207.98      205.95     11.69 o 
   1   7  21       51.51       53.89     15.10 o 
   2   7  21       16.67       16.84     27.20 o 
   3   7  21        0.89        2.88     23.32 o 
   4   7  21        6.26        2.83     20.51 o 
   5   7  21      102.78      131.87     30.16 o 
  -4   8  21       15.94        3.73     17.07 o 
  -3   8  21        1.57       -7.13     16.38 o 
  -2   8  21        0.01       -1.37      5.09 o 
  -1   8  21       15.29        7.79     13.34 o 
   0   8  21        5.09        8.27     15.13 o 
   1   8  21       26.00       42.71     17.20 o 
   2   8  21       30.77       25.52     24.72 o 
   3   8  21      116.72      144.25     29.20 o 
   4   8  21       43.43       33.32     33.23 o 
  -3   9  21        7.21        7.63     25.61 o 
  -2   9  21       43.88       36.01     14.29 o 
  -1   9  21        0.11       -0.53     13.45 o 
   0   9  21       20.10        0.06     19.69 o 
   1   9  21        0.00        0.04     18.54 o 
   2   9  21        6.84       14.19     32.85 o 
   3   9  21       16.44        9.48     30.24 o 
  -2  10  21      109.56      113.32     17.13 o 
  -1  10  21        6.48       -2.83      6.76 o 
   0  10  21        0.04        4.34     20.13 o 
   1  10  21       43.23       48.44     34.39 o 
   2  10  21        0.02        9.04     36.30 o 
  -6   0  22        0.97       10.53     30.33 o 
  -5   0  22       34.90       40.45     20.81 o 
  -4   0  22        0.41       -0.89      8.93 o 
  -3   0  22      499.07      491.55     28.27 o 
  -2   0  22      447.25      461.87     24.37 o 
  -1   0  22      183.59      167.38      9.89 o 
   0   0  22      196.99      191.45     11.60 o 
   1   0  22       86.58       60.16     10.06 o 
   2   0  22      276.92      258.81     11.98 o 
   3   0  22       40.59       31.69     18.18 o 
   4   0  22       62.01       43.01     20.40 o 
   5   0  22      292.45      300.83     23.25 o 
  -6   1  22       70.44       62.63     16.85 o 
  -5   1  22        2.38        1.85     14.56 o 
  -4   1  22       39.36       43.06     12.90 o 
  -3   1  22       22.10       29.86     11.32 o 
  -2   1  22      412.21      421.89     24.88 o 
  -1   1  22     1061.45     1092.47     25.52 o 
   0   1  22       16.10       13.13      5.89 o 
   1   1  22      402.73      427.99     10.19 o 
   2   1  22      119.65      120.23      9.16 o 
   3   1  22      275.51      278.65     13.81 o 
   4   1  22        5.05        0.28      3.29 o 
   5   1  22       46.92       20.21     17.13 o 
   6   1  22      336.97      361.21     18.53 o 
  -6   2  22       40.23       33.44     19.02 o 
  -5   2  22        6.56        5.40     16.38 o 
  -4   2  22       22.25       27.09     17.01 o 
  -3   2  22      439.37      445.52     18.90 o 
  -2   2  22      167.13      147.70     13.72 o 
  -1   2  22       41.35       43.56     12.66 o 
   0   2  22      734.27      780.00     12.87 o 
   1   2  22      110.04       95.42      7.49 o 
   2   2  22       58.12       53.30      9.28 o 
   3   2  22      373.03      328.50     14.48 o 
   4   2  22      122.11      141.29     14.37 o 
   5   2  22        1.84       19.48     24.73 o 
   6   2  22       40.85       43.33     17.32 o 
  -6   3  22       25.49       31.53     19.36 o 
  -5   3  22       65.46       50.97     17.68 o 
  -4   3  22        0.36        0.65     10.28 o 
  -3   3  22       14.55        7.26     15.66 o 
  -2   3  22       17.33       11.12     11.93 o 
  -1   3  22      103.90      105.80     13.45 o 
   0   3  22      227.32      254.07     11.66 o 
   1   3  22       90.27       92.46      9.71 o 
   2   3  22       44.03       41.53      9.63 o 
   3   3  22        2.63       -5.84      8.10 o 
   4   3  22       22.41       28.02     15.09 o 
   5   3  22       20.16        8.95     17.74 o 
   6   3  22       65.45       69.35     20.32 o 
  -6   4  22       28.84       27.45     20.61 o 
  -5   4  22        0.00       -0.22      8.28 o 
  -4   4  22      129.06      105.51     16.34 o 
  -3   4  22       15.27       -1.85      3.58 o 
  -2   4  22       18.28       14.68     12.00 o 
  -1   4  22        4.25        8.53     17.13 o 
   0   4  22        1.14       -1.51     15.00 o 
   1   4  22        8.05        9.55      9.96 o 
   2   4  22       59.43       47.41     10.64 o 
   3   4  22       34.70       10.21     22.95 o 
   4   4  22       14.31       23.14     20.57 o 
   5   4  22       20.35       24.69     24.78 o 
   6   4  22       17.86       15.88     19.35 o 
  -6   5  22       14.22       -1.23     12.90 o 
  -5   5  22        7.27        1.28      3.85 o 
  -4   5  22       45.72       35.25     17.85 o 
  -3   5  22      103.02      106.82     13.60 o 
  -2   5  22      323.16      342.92     17.94 o 
  -1   5  22       17.65       13.44     13.22 o 
   0   5  22       80.18       63.96     12.52 o 
   1   5  22       84.03       80.46     11.32 o 
   2   5  22       68.80       67.08     23.43 o 
   3   5  22        5.83       -1.18      2.84 o 
   4   5  22      130.06      144.91     22.20 o 
   5   5  22       41.08       57.22     25.71 o 
  -5   6  22       26.69       27.28     22.51 o 
  -4   6  22        1.16        0.40     14.82 o 
  -3   6  22      127.36      142.32     16.83 o 
  -2   6  22        2.88        6.18     15.69 o 
  -1   6  22       24.70       26.26     12.40 o 
   0   6  22       35.41       30.44     11.14 o 
   1   6  22      272.30      278.12     16.18 o 
   2   6  22       88.42      104.95     24.38 o 
   3   6  22       60.09       43.69     23.41 o 
   4   6  22       16.83        0.95      3.58 o 
   5   6  22       58.46       55.20     33.58 o 
  -5   7  22        6.46       26.01     19.65 o 
  -4   7  22        3.22        1.24      4.34 o 
  -3   7  22       24.22       24.20     13.60 o 
  -2   7  22       56.15       42.58     13.58 o 
  -1   7  22       76.51       87.83     12.39 o 
   0   7  22        6.15        0.08      3.40 o 
   1   7  22       26.50       36.59     16.19 o 
   2   7  22       16.41       24.21     27.56 o 
   3   7  22        8.35        5.17   1247.77 o 
   4   7  22      200.99      232.81     24.49 o 
  -4   8  22       16.26       11.88     18.70 o 
  -3   8  22        7.09        4.59     12.23 o 
  -2   8  22        9.31       13.77     14.96 o 
  -1   8  22       18.73       18.60     14.42 o 
   0   8  22        0.09       -0.15      4.40 o 
   1   8  22       28.13       42.69     18.67 o 
   2   8  22        0.99       -4.00    131.85 o 
   3   8  22      131.63      157.92     26.54 o 
   4   8  22       39.45       43.33     28.21 o 
  -3   9  22       61.27       67.53     18.83 o 
  -2   9  22        9.14       13.16     16.55 o 
  -1   9  22       92.42      104.64     18.21 o 
   0   9  22       31.76       39.64     18.50 o 
   1   9  22        8.82       31.98     32.04 o 
   2   9  22       20.09       34.26     34.01 o 
  -1  10  22        1.59        3.75     21.86 o 
   0  10  22        1.50       -0.19     11.93 o 
  -6   1  23        4.21       11.89     22.16 o 
  -5   1  23        0.18        3.76     17.71 o 
  -4   1  23      141.96      166.88     15.34 o 
  -3   1  23       62.09       61.50     14.63 o 
  -2   1  23       34.79       63.16     13.06 o 
  -1   1  23      574.73      657.75     21.77 o 
   0   1  23      124.83      127.55      7.33 o 
   1   1  23        3.94        2.91      3.19 o 
   2   1  23       19.09       19.27      9.29 o 
   3   1  23        0.50        0.45      3.84 o 
   4   1  23       13.30        6.64     14.38 o 
   5   1  23        0.66       -6.24     18.35 o 
   6   1  23        8.20        9.46     18.52 o 
  -6   2  23       44.79       55.69     21.80 o 
  -5   2  23       71.34       72.37     19.64 o 
  -4   2  23        0.26       -1.79     37.74 o 
  -3   2  23      219.07      222.64     15.80 o 
  -2   2  23        8.75        5.69     15.81 o 
  -1   2  23       20.77        8.57     16.37 o 
   0   2  23       38.14       53.91     10.27 o 
   1   2  23       46.35       46.56      8.13 o 
   2   2  23       73.22       63.79      9.84 o 
   3   2  23        0.16        0.20      5.60 o 
   4   2  23       37.96       39.82     15.77 o 
   5   2  23       76.10       76.59     18.73 o 
   6   2  23        5.85       -5.54     28.48 o 
  -6   3  23       10.86        2.12      8.78 o 
  -5   3  23       13.21        0.38      8.96 o 
  -4   3  23        1.47        1.01     19.71 o 
  -3   3  23       81.62       79.78     14.63 o 
  -2   3  23       71.36       59.72     14.44 o 
  -1   3  23      559.42      535.25     18.82 o 
   0   3  23       80.27       89.04     10.08 o 
   1   3  23       15.03        9.03     12.27 o 
   2   3  23      118.35      114.22     10.58 o 
   3   3  23       31.83       10.52     22.57 o 
   4   3  23        3.77       -4.23     11.05 o 
   5   3  23       22.17       28.46     17.80 o 
   6   3  23       12.07       11.07     28.24 o 
  -5   4  23      577.10      619.26     24.31 o 
  -4   4  23        0.11        0.20      5.60 o 
  -3   4  23        4.74        5.08     15.77 o 
  -2   4  23      129.85      114.54     15.34 o 
  -1   4  23       92.21      100.86     12.51 o 
   0   4  23       40.75       40.95     11.27 o 
   1   4  23      414.25      411.18     13.74 o 
   2   4  23        1.18        6.69     17.19 o 
   3   4  23        0.74       -6.65     11.17 o 
   4   4  23       10.28        1.88     26.94 o 
   5   4  23        3.42       10.39     30.52 o 
  -5   5  23        3.86       -1.85      9.53 o 
  -4   5  23       57.25       47.25     20.25 o 
  -3   5  23       56.51       26.14     16.80 o 
  -2   5  23       14.30       11.20     14.15 o 
  -1   5  23        3.46        8.20     22.65 o 
   0   5  23       76.19       51.31     13.20 o 
   1   5  23       25.99       34.94     12.04 o 
   2   5  23        4.06       16.78     25.50 o 
   3   5  23       35.25       18.79     20.94 o 
   4   5  23        1.14       -1.56      7.69 o 
   5   5  23      117.18      125.63     32.66 o 
  -5   6  23      231.81      238.17     24.62 o 
  -4   6  23       17.01       13.00     20.27 o 
  -3   6  23        5.55        7.94     18.37 o 
  -2   6  23       18.66       20.93     17.16 o 
  -1   6  23       77.88       55.37     12.80 o 
   0   6  23       11.31        1.55      4.14 o 
   1   6  23       51.01       40.83     15.99 o 
   2   6  23       48.68       48.20     22.29 o 
   3   6  23       16.36       12.84     29.33 o 
   4   6  23       22.94       18.61     29.17 o 
  -4   7  23        1.90        1.99     16.85 o 
  -3   7  23      165.50      151.42     13.93 o 
  -2   7  23       45.52       43.91     14.16 o 
  -1   7  23       12.64       15.32     13.68 o 
   0   7  23       14.54        4.86      7.80 o 
   1   7  23        0.00        6.82     16.78 o 
   2   7  23       20.05       42.09     25.41 o 
   3   7  23       68.84       46.05     31.10 o 
   4   7  23      215.33      279.08     34.88 o 
  -3   8  23        2.56        3.10     16.82 o 
  -2   8  23        9.76        7.17     16.24 o 
  -1   8  23       86.25       77.84     14.73 o 
   0   8  23       16.02        2.62     25.27 o 
   1   8  23        0.03        5.25     32.01 o 
   2   8  23       78.62       77.42     33.91 o 
   3   8  23       26.12       21.36     35.07 o 
  -2   9  23        0.98        7.99     18.68 o 
  -1   9  23        0.04       -1.58     10.82 o 
   0   9  23        1.54        1.15     29.70 o 
   1   9  23       19.45       14.96     33.48 o 
  -6   0  24       12.62       25.06     34.98 o 
  -5   0  24       26.02       35.64     25.91 o 
  -4   0  24        4.59        0.32     24.02 o 
  -3   0  24      216.22      199.82     22.10 o 
  -2   0  24      107.49      100.88     14.94 o 
  -1   0  24      892.72      853.29     20.48 o 
   0   0  24       26.75       30.87     12.38 o 
   1   0  24        3.56       -7.22      9.57 o 
   2   0  24       28.38       28.49     17.92 o 
   3   0  24      111.85      130.52     20.27 o 
   4   0  24       72.52       70.39     21.46 o 
   5   0  24        0.10        1.06      8.98 o 
  -6   1  24       45.98       50.33     22.35 o 
  -5   1  24       32.74       26.18     20.62 o 
  -4   1  24       62.35       77.84     16.00 o 
  -3   1  24        0.39        8.87     15.34 o 
  -2   1  24       78.43       76.60     13.76 o 
  -1   1  24      292.84      320.67     12.58 o 
   0   1  24       52.45       50.58     10.40 o 
   1   1  24      246.87      241.52      9.23 o 
   2   1  24        7.03       -1.95      4.38 o 
   3   1  24        0.53        3.32     14.18 o 
   4   1  24        3.01        4.76     17.09 o 
   5   1  24       63.19       46.10     17.95 o 
  -5   2  24       45.94       39.20     22.18 o 
  -4   2  24       22.85       24.74     17.10 o 
  -3   2  24       21.10       23.87     17.76 o 
  -2   2  24        1.67       -2.50     12.62 o 
  -1   2  24       10.43       12.34     13.47 o 
   0   2  24      140.40      161.76     14.81 o 
   1   2  24       33.64       37.31      8.92 o 
   2   2  24        5.90        1.52      8.70 o 
   3   2  24        0.00        1.06      7.19 o 
   4   2  24       48.55       44.25     15.64 o 
   5   2  24        8.38        8.85     18.78 o 
  -5   3  24        0.10        9.73     19.43 o 
  -4   3  24       12.42       18.74     20.39 o 
  -3   3  24      295.10      317.02     17.85 o 
  -2   3  24       54.29       38.28     16.40 o 
  -1   3  24        0.67       11.59     13.80 o 
   0   3  24      152.42      180.94     11.82 o 
   1   3  24       24.88       21.74     11.45 o 
   2   3  24        0.09       -1.60      4.71 o 
   3   3  24       10.93        7.48     20.15 o 
   4   3  24       90.08       86.95     25.78 o 
   5   3  24        0.35       -1.74    117.84 o 
  -5   4  24      121.36       98.68     21.93 o 
  -4   4  24      120.02      119.88     18.54 o 
  -3   4  24       22.82       20.78     16.44 o 
  -2   4  24      141.41      142.57     15.40 o 
  -1   4  24       79.03       68.62     14.65 o 
   0   4  24      166.93      169.58     12.03 o 
   1   4  24       15.86       22.29     12.36 o 
   2   4  24       32.18       24.74     14.74 o 
   3   4  24       27.76        3.88     31.41 o 
   4   4  24        0.27        6.81     25.30 o 
   5   4  24       17.03       17.24     30.07 o 
  -5   5  24       45.52       43.47     21.91 o 
  -4   5  24        6.84       -0.85     13.25 o 
  -3   5  24       20.22       12.37     18.79 o 
  -2   5  24      132.46      113.10     16.13 o 
  -1   5  24        1.30        0.31      2.06 o 
   0   5  24       36.55       34.59     12.46 o 
   1   5  24       91.67       93.46     12.85 o 
   2   5  24       89.32      114.31     25.96 o 
   3   5  24       19.55       14.49     27.51 o 
   4   5  24      112.22       99.67     25.88 o 
  -4   6  24        5.43       -3.26     19.39 o 
  -3   6  24       16.73       17.02     18.89 o 
  -2   6  24        7.73        0.28      4.63 o 
  -1   6  24       32.92       31.32     13.37 o 
   0   6  24       35.87       24.79     13.96 o 
   1   6  24        3.82       10.99     17.29 o 
   2   6  24        1.01       -4.45     16.65 o 
   3   6  24        1.70       -4.64     28.21 o 
   4   6  24       30.45       17.27     32.42 o 
  -3   7  24       14.08       15.56     15.97 o 
  -2   7  24        0.86        2.63     13.92 o 
  -1   7  24        0.11       -0.54     17.04 o 
   0   7  24        0.16        1.79     24.05 o 
   1   7  24       14.07       17.96     26.79 o 
   2   7  24       40.51       38.35     24.76 o 
   3   7  24        3.22       12.01     27.06 o 
  -2   8  24       43.15       47.61     17.37 o 
  -1   8  24       75.40       95.29     15.58 o 
   0   8  24       62.02       58.93     27.63 o 
   1   8  24        0.59       19.63     34.12 o 
   2   8  24       14.17       15.49     34.36 o 
  -5   1  25      133.90      138.18     22.72 o 
  -4   1  25       20.55       25.74     18.36 o 
  -3   1  25      136.45      135.91     15.46 o 
  -2   1  25        1.59       11.00     14.82 o 
  -1   1  25       26.89       29.14      9.73 o 
   0   1  25      286.52      288.67     12.23 o 
   1   1  25        4.43       -0.17      5.50 o 
   2   1  25       93.12       89.02     14.54 o 
   3   1  25        0.47        0.76      5.00 o 
   4   1  25       69.24       79.54     16.68 o 
   5   1  25        6.84        5.40     46.55 o 
  -5   2  25       18.05       23.56     21.98 o 
  -4   2  25       36.39       33.48     17.93 o 
  -3   2  25       48.99       39.21     17.04 o 
  -2   2  25      224.08      232.78     15.96 o 
  -1   2  25      184.26      189.85     11.72 o 
   0   2  25      615.55      657.08     16.46 o 
   1   2  25       68.30       64.76     14.11 o 
   2   2  25       45.50       27.34     20.11 o 
   3   2  25        0.04        2.57     25.29 o 
   4   2  25        0.18       -3.83     16.34 o 
   5   2  25        5.80        6.38     20.65 o 
  -5   3  25        2.62       14.14     23.83 o 
  -4   3  25       99.72       95.05     17.86 o 
  -3   3  25       17.53       13.45     17.82 o 
  -2   3  25      219.69      247.49     16.02 o 
  -1   3  25       38.27       30.77     16.65 o 
   0   3  25       36.72       32.20     12.45 o 
   1   3  25       59.57       60.58     12.42 o 
   2   3  25       23.27       20.64     23.58 o 
   3   3  25       69.25       73.92     26.03 o 
   4   3  25        2.56        5.95     27.89 o 
  -4   4  25      101.21      100.30     21.71 o 
  -3   4  25       21.82       14.60     17.53 o 
  -2   4  25       44.08       27.09     18.30 o 
  -1   4  25      103.97      100.37     15.79 o 
   0   4  25       61.65       60.61     12.41 o 
   1   4  25       12.88        3.99     13.26 o 
   2   4  25        3.85        1.64      7.32 o 
   3   4  25        1.12       -5.56     11.13 o 
   4   4  25       21.36       30.84     31.77 o 
  -4   5  25        1.86        6.04     23.64 o 
  -3   5  25       29.02       14.13     21.05 o 
  -2   5  25       49.01       38.21     17.28 o 
  -1   5  25      101.00      100.45     16.10 o 
   0   5  25        0.83        3.78     24.73 o 
   1   5  25       29.51       44.31     13.26 o 
   2   5  25       24.79       20.99     26.54 o 
   3   5  25       17.32       10.95     31.07 o 
   4   5  25        7.20        3.40     33.46 o 
  -3   6  25        7.01        0.18      1.54 o 
  -2   6  25       44.87       44.54     17.96 o 
  -1   6  25       45.93       29.90     14.78 o 
   0   6  25        4.73        0.10      5.70 o 
   1   6  25       43.85       33.40     29.11 o 
   2   6  25        1.53        0.85      5.33 o 
   3   6  25        1.03       -6.49     12.97 o 
  -2   7  25       64.66       53.55     15.49 o 
  -1   7  25        3.13       -0.50      3.17 o 
   0   7  25        0.22        2.45      6.00 o 
   1   7  25       85.79      111.75     27.15 o 
   2   7  25        1.01       -2.08      7.42 o 
  -1   8  25        0.14       10.89     17.32 o 
   0   8  25      111.89      137.43     33.48 o 
  -5   0  26        8.52        9.74     23.71 o 
  -4   0  26      112.52      124.40     18.57 o 
  -3   0  26       26.26       19.78     21.93 o 
  -2   0  26      446.41      390.23     25.28 o 
  -1   0  26      163.50      167.11     21.48 o 
   0   0  26       21.70        9.01     20.02 o 
   1   0  26      300.03      266.50     14.20 o 
   2   0  26       30.49       36.53     21.90 o 
   3   0  26      101.88      132.54     24.08 o 
   4   0  26       78.63       71.94     24.72 o 
  -5   1  26       21.22       28.64     24.54 o 
  -4   1  26      110.89       90.54     19.65 o 
  -3   1  26       26.20       15.75     17.35 o 
  -2   1  26       32.24       43.27     17.74 o 
  -1   1  26      172.95      150.99     11.15 o 
   0   1  26       47.85       41.81     12.03 o 
   1   1  26        0.85       -2.19      7.82 o 
   2   1  26       62.92       53.20     22.77 o 
   3   1  26        0.12       12.56     25.95 o 
   4   1  26        6.44       -1.86      4.31 o 
  -4   2  26       27.01       29.88     18.64 o 
  -3   2  26       50.29       60.51     19.86 o 
  -2   2  26       71.63       69.35     18.65 o 
  -1   2  26       13.45       24.26     13.41 o 
   0   2  26        2.41       16.77     10.86 o 
   1   2  26      207.12      190.92     15.79 o 
   2   2  26       18.85       11.03     21.71 o 
   3   2  26       34.62       39.22     23.98 o 
   4   2  26        9.37       19.75     25.66 o 
  -4   3  26        8.43        0.13     10.75 o 
  -3   3  26       34.55       35.16     20.70 o 
  -2   3  26       12.55       10.90     17.85 o 
  -1   3  26       63.58       55.32     13.74 o 
   0   3  26      217.73      237.19     12.90 o 
   1   3  26       77.72       90.34     12.89 o 
   2   3  26        0.14        0.53      5.21 o 
   3   3  26        1.45       -2.83      7.50 o 
   4   3  26        5.77       14.15     30.93 o 
  -4   4  26        0.78       10.95     20.04 o 
  -3   4  26       51.41       29.59     21.11 o 
  -2   4  26       26.44       25.00     16.96 o 
  -1   4  26       17.68       17.94     18.90 o 
   0   4  26       45.25       47.96     13.97 o 
   1   4  26        2.58        4.93     14.01 o 
   2   4  26      208.12      223.11     23.01 o 
   4   4  26       41.09       53.62     27.45 o 
  -3   5  26        0.00       -0.77      2.73 o 
  -2   5  26       61.62       55.01     20.44 o 
  -1   5  26        0.28       -1.49     10.44 o 
   0   5  26       79.52       84.07     13.89 o 
   1   5  26      128.77      147.24     17.22 o 
   2   5  26        3.97      -10.58     27.64 o 
  -2   6  26       12.71        6.78     22.28 o 
  -1   6  26        1.96        4.99     16.01 o 
   0   6  26       62.35       64.77     15.58 o 
   1   6  26        3.51        4.34     29.05 o 
   2   6  26        0.07       -5.38     20.03 o 
  -1   7  26       47.22       50.16     17.34 o 
   0   7  26       15.23       12.89     20.75 o 
   1   7  26       46.91       53.50     27.73 o 
  -4   1  27       90.23       92.37     20.16 o 
  -3   1  27       11.04        2.38     13.07 o 
  -2   1  27        1.13        2.25     12.13 o 
  -1   1  27        0.96        1.98     17.16 o 
   0   1  27       25.32       29.28     13.17 o 
   1   1  27       20.53       20.62     22.08 o 
   2   1  27        7.50       11.31     23.30 o 
   3   1  27        2.38       -0.23     68.08 o 
   4   1  27       47.12       61.03     28.54 o 
  -4   2  27       14.18       25.51     21.90 o 
  -3   2  27      165.61      165.80     20.89 o 
  -2   2  27        7.33       -0.16     14.90 o 
  -1   2  27      194.15      185.75     14.52 o 
   0   2  27       16.90       16.38     11.60 o 
   1   2  27       87.10      105.73     16.93 o 
   2   2  27       24.66        6.46     35.57 o 
   3   2  27        7.69       19.52     25.19 o 
  -3   3  27      192.94      189.34     21.32 o 
  -2   3  27       54.45       44.58     19.38 o 
  -1   3  27        0.52        3.18     12.65 o 
   0   3  27      113.68      107.27     14.55 o 
   1   3  27       20.93       10.69     14.06 o 
   2   3  27       18.39        2.46     28.28 o 
   3   3  27       12.81       13.22     27.46 o 
  -3   4  27        8.10        6.83     21.34 o 
  -2   4  27       48.92       53.92     20.75 o 
  -1   4  27      140.95      140.48     15.37 o 
   0   4  27        2.89        9.58     15.63 o 
   1   4  27       10.52        6.31     19.00 o 
   2   4  27       11.12       14.86     25.95 o 
  -2   5  27       16.24       20.83     21.64 o 
  -1   5  27       32.32       25.88     18.81 o 
   0   5  27       62.08       95.44     15.97 o 
   1   5  27        0.38       10.82     20.50 o 
   2   5  27      101.75      107.82     28.69 o 
  -1   6  27       16.61       17.87     20.58 o 
   0   6  27       10.81       19.11     21.54 o 
   1   6  27       59.91       63.30     28.46 o 
  -3   0  28       18.61       11.76     31.93 o 
  -2   0  28        8.08       10.36     28.91 o 
  -1   0  28        3.12       11.17     25.96 o 
   0   0  28        0.19       -1.11     24.68 o 
  -3   1  28        6.20       19.66     18.19 o 
  -2   1  28        3.25        4.92     21.09 o 
  -1   1  28        0.61        0.10      1.71 o 
   0   1  28        0.07        1.17     15.62 o 
   2   1  28       18.41       21.57     25.17 o 
   3   1  28       10.06        6.62     27.20 o 
  -3   2  28       53.16       58.06     20.94 o 
  -2   2  28        0.32        4.78     30.03 o 
  -1   2  28        1.82        0.92     11.01 o 
   0   2  28       11.17        6.09     14.93 o 
   1   2  28       48.52       52.66     26.27 o 
   2   2  28        5.96        0.53      5.64 o 
   3   2  28       24.45       16.40     30.55 o 
  -2   3  28      121.63      131.50     21.89 o 
  -1   3  28        3.89        6.57     17.30 o 
   0   3  28        7.52        5.91     15.23 o 
   1   3  28       95.33       91.62     25.58 o 
   2   3  28        7.31      -10.67     15.17 o 
  -2   4  28        0.23        8.54     23.16 o 
  -1   4  28        1.55        3.07     11.65 o 
   0   4  28        9.43        9.85      9.75 o 
   1   4  28        0.12       -0.70      2.40 o 
   0   5  28       26.99       23.33     17.88 o 
  -2   1  29        0.74       -3.27     91.33 o 
  -1   1  29        1.10       -0.03      1.42 o 
   0   1  29        8.12       -4.26     12.46 o 
  -2   2  29        0.17        6.01     23.15 o 
  -1   2  29       10.62       17.46     17.50 o 
   0   2  29        2.40        5.05     29.30 o 
   1   2  29       83.52       84.98     27.29 o 
  -1   3  29      133.28      152.11     17.57 o 
   0   3  29       50.77       59.33     17.47 o 
                                                 
